# Supplementary material for: Evaluation of global simulations of aerosol particle and cloud condensation nuclei number, with implications for cloud droplet formation
Source: Atmos Chem Phys. Author manuscript; Available in PMC 2020 Dec 2. (PMC7709872; doi:10.5194/acp-19-8591-2019)
Supplement: Table-S6 [file NIHMS1643828-supplement-Table-S6.xlsx]

## Sheet: Finokalia
field=nact03
MODEL	AVER	BIAS	NMB	RMSE	IOA	MAGE	NME	RPEARSON
CAM5-Chem-APM	312.5186	-53.9315	-14.7173	113.8474	0.5064	93.2901	25.4579	0.2093
CAM5-Chem-ATRAS2	324.3030	-42.1466	-11.5014	136.6559	0.5105	114.1614	31.1534	0.2560
CAM5-MAM4	236.3853	-130.0647	-35.4933	152.9516	0.4740	133.8244	36.5192	0.3247
CAM5_MAM3	201.7887	-164.6606	-44.9341	188.4212	0.3613	170.5721	46.5473	-0.0288
CAM5.3-Oslo	194.4596	-171.9908	-46.9344	219.3621	0.3181	193.0224	52.6737	-0.0362
ECHAM5.5-HAM2-ELVOC_UH	220.4808	-145.9685	-39.8332	174.6859	0.4666	151.7763	41.4181	0.3624
ECHAM6-HAM2	201.4633	-164.9868	-45.0231	193.5766	0.4241	169.9772	46.3850	0.2990
ECHAM6-HAM2-AP	191.0676	-175.3823	-47.8600	201.2678	0.4086	178.4344	48.6928	0.2669
EMAC	298.2710	-67.4651	-18.4464	209.1774	0.4222	173.9142	47.5519	0.2454
GEOS-Chem-APM	324.9173	-41.5326	-11.3338	101.1614	0.6401	81.4308	22.2216	0.4213
GEOS-Chem-TOMAS	259.3651	-107.0840	-29.2221	141.3378	0.4783	123.5721	33.7215	0.2963
GISS-E2.1-MATRIX	308.2880	-58.1617	-15.8717	114.8119	0.3518	100.6337	27.4619	-0.0892
TM4-ECPL	202.5984	-163.8513	-44.7133	193.4713	0.4397	171.2597	46.7349	0.3243
TM5	217.8909	-148.5588	-40.5401	165.1491	0.4762	150.2822	41.0104	0.4766
MMM	236.8855	-129.5642	-35.3567	148.6461	0.4939	132.7535	36.2270	0.4348
Observations	366.4490
model diversity	1.413893
field=nact06
MODEL	AVER	BIAS	NMB	RMSE	IOA	MAGE	NME	RPEARSON
CAM5-Chem-APM	518.3269	-95.6124	-15.5736	229.5371	0.5041	190.7560	31.0708	0.1781
CAM5-Chem-ATRAS2	487.1382	-126.8020	-20.6538	213.2910	0.6188	175.6981	28.6181	0.4215
CAM5-MAM4	342.9333	-271.0069	-44.1422	311.6824	0.5024	276.4134	45.0229	0.4573
CAM5_MAM3	275.2489	-338.6912	-55.1668	389.8368	0.3853	347.1705	56.5479	-0.0928
CAM5.3-Oslo	255.5145	-358.4249	-58.3811	418.7559	0.3796	373.2418	60.7945	0.0477
ECHAM5.5-HAM2-ELVOC_UH	314.7040	-299.2358	-48.7402	342.0794	0.5020	305.0508	49.6874	0.4791
ECHAM6-HAM2	276.3428	-337.5964	-54.9885	380.4157	0.4623	342.6266	55.8078	0.4162
ECHAM6-HAM2-AP	259.7361	-354.2032	-57.6934	394.1392	0.4488	357.5421	58.2373	0.4016
EMAC	327.6779	-284.7576	-46.4960	362.9460	0.4857	306.4559	50.0389	0.3849
GEOS-Chem-APM	508.2331	-105.7070	-17.2178	199.6795	0.6636	162.9722	26.5453	0.4780
GEOS-Chem-TOMAS	387.6967	-226.2429	-36.8510	291.2087	0.5210	254.1542	41.3972	0.3719
GISS-E2.1-MATRIX	531.3608	-82.5781	-13.4505	240.0431	0.3277	205.5050	33.4731	-0.2078
TM4-ECPL	300.6015	-313.3378	-51.0372	344.8634	0.4903	315.1564	51.3334	0.5439
TM5	290.7131	-323.2268	-52.6479	353.7018	0.4832	324.9209	52.9239	0.5478
MMM	339.3315	-274.6082	-44.7288	310.2394	0.5134	278.8040	45.4122	0.5376
Observations	613.9402
model diversity	1.621359
field=CCN02
MODEL	AVER	BIAS	NMB	RMSE	IOA	MAGE	NME	RPEARSON
CAM5-Chem-APM	868.6699	507.3174	140.3941	678.1879	0.3776	545.1877	150.8743	0.2337
CAM5-Chem-ATRAS2	800.5849	439.2314	121.5521	537.6539	0.5785	446.4644	123.5538	0.6567
CAM5-MAM4	450.0548	88.7018	24.5472	219.0686	0.8020	171.0858	47.3460	0.7090
CAM5_MAM3	341.8490	-19.5041	-5.3975	278.5061	0.4584	200.2603	55.4197	0.2681
CAM5.3-Oslo	375.4348	14.0821	3.8971	329.4184	0.5192	227.3153	62.9068	0.2617
ECHAM5.5-HAM2-ELVOC_UH	424.8878	63.5358	17.5828	237.5647	0.8038	179.7986	49.7571	0.6670
ECHAM6-HAM2	380.3646	19.0120	5.2614	207.7244	0.8331	156.8827	43.4154	0.7040
ECHAM6-HAM2-AP	352.1181	-9.2348	-2.5556	201.5315	0.8330	152.2418	42.1311	0.7116
EMAC	406.2481	44.8948	12.4241	254.5049	0.7543	193.4390	53.5320	0.5837
GEOS-Chem-APM	845.8104	484.4578	134.0680	631.1240	0.4510	505.4768	139.8847	0.4063
GEOS-Chem-TOMAS	565.5369	204.1846	56.5057	393.3547	0.5184	300.9483	83.2839	0.3158
GISS-E2.1-MATRIX	886.8477	525.4926	145.4239	755.3911	0.2808	573.8251	158.7993	0.0126
TM4-ECPL	337.7844	-23.5678	-6.5221	195.8895	0.8330	143.4613	39.7012	0.7267
TM5	387.4023	26.0498	7.2090	205.8169	0.7918	153.5325	42.4883	0.6898
MMM	445.4317	84.0785	23.2677	202.9312	0.8219	162.7448	45.0377	0.7559
Observations	361.3524
model diversity	2.235258
field=CCN08
MODEL	AVER	BIAS	NMB	RMSE	IOA	MAGE	NME	RPEARSON
CAM5-Chem-APM	1674.5682	181.1986	12.1335	1108.3940	0.3376	852.9966	57.1189	-0.0176
CAM5-Chem-ATRAS2	1105.5682	-387.8014	-25.9682	831.9062	0.5451	607.5054	40.6802	0.3674
CAM5-MAM4	689.7624	-803.6083	-53.8118	1070.3932	0.5069	846.2670	56.6683	0.4409
CAM5_MAM3	543.6686	-949.7021	-63.5946	1261.0433	0.4207	1007.8610	67.4891	-0.0700
CAM5.3-Oslo	561.3386	-932.0314	-62.4113	1220.7517	0.4701	994.9846	66.6268	0.2402
ECHAM5.5-HAM2-ELVOC_UH	656.0559	-837.3145	-56.0688	1053.0938	0.5507	860.6057	57.6285	0.5917
ECHAM6-HAM2	461.3811	-1031.9839	-69.1044	1236.3397	0.4981	1039.3883	69.6002	0.5102
ECHAM6-HAM2-AP	433.9185	-1059.4498	-70.9436	1262.0155	0.4903	1064.4978	71.2816	0.5007
EMAC	508.9261	-984.4428	-65.9209	1227.2993	0.4793	1016.8637	68.0919	0.3516
GEOS-Chem-APM	1756.1077	262.7390	17.5937	909.2191	0.6702	667.4704	44.6956	0.4829
GEOS-Chem-TOMAS	970.8477	-522.5226	-34.9895	930.0483	0.5984	724.0924	48.4872	0.4371
GISS-E2.1-MATRIX	2868.1846	1374.8182	92.0615	2160.7507	0.2190	1559.9103	104.4558	-0.1971
TM4-ECPL	1381.8820	-111.4846	-7.4653	601.8876	0.8224	434.3867	29.0877	0.6881
TM5	666.0911	-827.2780	-55.3968	1037.4622	0.5722	841.4327	56.3446	0.6063
MMM	747.5909	-745.7761	-49.9392	986.8754	0.5486	774.8550	51.8864	0.6296
Observations	1493.3690
model diversity	3.130075
field=CCN10
MODEL	AVER	BIAS	NMB	RMSE	IOA	MAGE	NME	RPEARSON
CAM5-Chem-APM	1780.3123	205.0882	13.0196	1213.2260	0.2895	916.7967	58.2011	-0.0639
CAM5-Chem-ATRAS2	1156.3760	-418.8455	-26.5896	881.6687	0.5131	642.6687	40.7986	0.3095
CAM5-MAM4	721.0136	-854.2105	-54.2279	1127.9851	0.4936	891.5360	56.5975	0.4112
CAM5_MAM3	558.2578	-1016.9656	-64.5602	1334.8309	0.4059	1073.2802	68.1352	-0.1389
CAM5.3-Oslo	585.2739	-989.9468	-62.8449	1275.3843	0.4712	1043.1417	66.2219	0.2693
ECHAM5.5-HAM2-ELVOC_UH	750.9987	-824.2225	-52.3242	1058.1346	0.5490	856.5603	54.3771	0.5728
ECHAM6-HAM2	491.4412	-1083.7808	-68.8018	1296.5676	0.4861	1091.4360	69.2878	0.4768
ECHAM6-HAM2-AP	462.5267	-1112.6947	-70.6373	1322.0961	0.4798	1117.8806	70.9665	0.4732
EMAC	528.0766	-1047.1456	-66.4761	1290.6525	0.4709	1073.4834	68.1481	0.3463
GEOS-Chem-APM	1910.3157	335.0923	21.2727	1016.1603	0.6389	732.3842	46.4940	0.4557
GEOS-Chem-TOMAS	1110.5929	-464.6302	-29.4962	979.5753	0.5926	748.5590	47.5209	0.4038
GISS-E2.1-MATRIX	3250.2170	1674.9935	106.3338	2516.5974	0.1972	1834.4510	116.4567	-0.2273
TM4-ECPL	1594.7769	19.5557	1.2415	621.5384	0.8255	449.8371	28.5571	0.6860
TM5	781.3547	-793.8690	-50.3973	1027.0597	0.5938	820.8440	52.1097	0.5866
MMM	816.2114	-759.0102	-48.1843	1009.2484	0.5449	788.0766	50.0296	0.6270
Observations	1575.2219
model diversity	3.244882
field=N50
MODEL	AVER	BIAS	NMB	RMSE	IOA	MAGE	NME	RPEARSON
CAM5-Chem-APM	1397.6215	-333.0141	-19.2423	1002.8027	0.4914	778.0244	44.9560	0.1817
CAM5-Chem-ATRAS2	1022.8236	-707.8116	-40.8990	1048.1028	0.5610	798.6965	46.1505	0.4718
CAM5-MAM4	669.4317	-1061.2037	-61.3188	1320.4426	0.4955	1092.1833	63.1088	0.4903
CAM5_MAM3	497.4197	-1233.2172	-71.2581	1524.2325	0.4329	1255.9171	72.5697	0.0027
CAM5.3-Oslo	7385.0737	5654.4385	326.7263	8135.6841	0.1449	5783.6655	334.1933	0.3194
ECHAM5.5-HAM2-ELVOC_UH	606.7247	-1123.9124	-64.9422	1335.3988	0.5230	1132.0039	65.4098	0.6248
ECHAM6-HAM2	459.0345	-1271.6000	-73.4759	1480.9589	0.4894	1275.1281	73.6798	0.5492
ECHAM6-HAM2-AP	431.5608	-1299.0764	-75.0636	1509.2255	0.4812	1301.3881	75.1972	0.5280
EMAC	573.6511	-1156.9860	-66.8533	1419.3838	0.4755	1186.9086	68.5823	0.3476
GEOS-Chem-APM	1463.5518	-267.0826	-15.4326	767.4773	0.7673	570.8099	32.9827	0.6233
GEOS-Chem-TOMAS	1118.0862	-612.5464	-35.3943	1032.0582	0.6376	819.4861	47.3518	0.4960
GISS-E2.1-MATRIX	2194.2354	463.6053	26.7882	1418.6963	0.2801	1009.3907	58.3249	-0.1107
TM4-ECPL	522.9312	-1207.7037	-69.7839	1411.9188	0.4999	1209.7937	69.9046	0.6940
TM5	578.3833	-1152.2529	-66.5798	1361.0721	0.5134	1157.0720	66.8583	0.6500
MMM	693.0201	-1037.6158	-59.9558	1272.3247	0.5217	1049.7366	60.6562	0.6666
Observations	1730.6346
model diversity	4.598495
field=N80
MODEL	AVER	BIAS	NMB	RMSE	IOA	MAGE	NME	RPEARSON
CAM5-Chem-APM	1029.3590	-216.5291	-17.3795	719.5948	0.5680	540.1727	43.3564	0.3206
CAM5-Chem-ATRAS2	876.8107	-369.0756	-29.6235	649.7078	0.6708	475.2089	38.1421	0.6241
CAM5-MAM4	549.3118	-696.5760	-55.9099	904.3396	0.5369	728.5168	58.4736	0.5958
CAM5_MAM3	406.4530	-839.4337	-67.3763	1083.5928	0.4527	864.9877	69.4273	0.1010
CAM5.3-Oslo	2145.8127	899.9297	72.2319	1734.0577	0.4235	1227.9749	98.5621	0.3713
ECHAM5.5-HAM2-ELVOC_UH	478.0437	-767.8448	-61.6302	940.6053	0.5538	778.6573	62.4981	0.6524
ECHAM6-HAM2	407.9930	-837.8978	-67.2530	1012.7711	0.5273	845.2338	67.8418	0.5969
ECHAM6-HAM2-AP	390.0334	-855.8571	-68.6945	1032.6035	0.5175	863.0758	69.2739	0.5745
EMAC	493.1791	-752.7087	-60.4154	978.8536	0.5056	796.7007	63.9463	0.4023
GEOS-Chem-APM	989.3313	-256.5577	-20.5923	584.2924	0.7422	435.2419	34.9342	0.6428
GEOS-Chem-TOMAS	830.0686	-415.8192	-33.3753	737.0452	0.6452	568.9244	45.6641	0.5096
GISS-E2.1-MATRIX	1317.8433	71.9576	5.7756	918.0749	0.3212	672.0995	53.9454	-0.0534
TM4-ECPL	235.8499	-1010.0385	-81.0697	1170.7246	0.4783	1010.2742	81.0886	0.6834
TM5	437.5789	-808.3077	-64.8780	984.2930	0.5286	815.3622	65.4442	0.6789
MMM	554.0609	-691.8259	-55.5287	885.9793	0.5542	708.4155	56.8602	0.6958
Observations	1245.8895
model diversity	2.883273
field=N120
MODEL	AVER	BIAS	NMB	RMSE	IOA	MAGE	NME	RPEARSON
CAM5-Chem-APM	706.9243	-134.8686	-16.0216	518.7001	0.5424	389.3337	46.2505	0.2579
CAM5-Chem-ATRAS2	649.5768	-192.2135	-22.8338	385.5818	0.7772	290.6376	34.5260	0.6926
CAM5-MAM4	410.6447	-431.1479	-51.2178	563.2737	0.5714	455.7282	54.1378	0.6489
CAM5_MAM3	301.4775	-540.3155	-64.1863	705.9415	0.4600	562.3820	66.8076	0.1575
CAM5.3-Oslo	666.4486	-175.3432	-20.8297	525.1550	0.5615	412.4634	48.9982	0.2987
ECHAM5.5-HAM2-ELVOC_UH	364.4218	-477.3715	-56.7089	593.9525	0.5765	491.1666	58.3477	0.6560
ECHAM6-HAM2	327.3054	-514.4875	-61.1181	635.4043	0.5472	524.9229	62.3577	0.6003
ECHAM6-HAM2-AP	323.0450	-518.7485	-61.6242	642.5505	0.5384	531.1743	63.1003	0.5775
EMAC	389.0150	-452.7779	-53.7873	621.2973	0.5123	500.1610	59.4162	0.3726
GEOS-Chem-APM	612.1635	-229.6295	-27.2786	426.7791	0.6862	324.4967	38.5483	0.6173
GEOS-Chem-TOMAS	668.3617	-173.4314	-20.6026	458.7165	0.6642	344.4018	40.9129	0.4791
GISS-E2.1-MATRIX	633.7861	-208.0057	-24.7098	576.9901	0.4060	450.7906	53.5512	0.0273
TM4-ECPL	160.0857	-681.7064	-80.9827	785.9497	0.4781	682.0819	81.0273	0.6812
TM5	350.2451	-491.5487	-58.3931	607.1701	0.5582	499.4756	59.3347	0.7136
MMM	409.7398	-432.0535	-51.3254	559.6200	0.5764	447.1239	53.1157	0.7087
Observations	841.7931
model diversity	2.123747
field=SO4_PM1
MODEL	AVER	BIAS	NMB	RMSE	IOA	MAGE	NME	RPEARSON
CAM5-Chem-APM	3.7631	-0.0040	-0.1050	3.1458	0.4641	2.3320	61.9051	0.1564
CAM5-Chem-ATRAS2	6.1248	2.3577	62.5870	5.1079	0.5762	3.2419	86.0585	0.6118
CAM5-MAM4	6.2399	2.4728	65.6433	4.4463	0.6369	3.1110	82.5847	0.6819
CAM5_MAM3	4.2675	0.5004	13.2840	2.6617	0.6389	1.9851	52.6972	0.4071
CAM5.3-Oslo	6.2155	2.4485	64.9965	4.1802	0.5024	3.3058	87.7555	0.3470
ECHAM5.5-HAM2-ELVOC_UH	4.5654	0.7983	21.1926	3.4622	0.6212	2.3311	61.8806	0.4487
ECHAM6-HAM2	4.3253	0.5583	14.8202	3.2704	0.5771	2.3095	61.3063	0.3475
ECHAM6-HAM2-AP	3.8143	0.0473	1.2549	2.8792	0.6361	2.1118	56.0595	0.4120
EMAC	5.4590	1.6920	44.9145	3.6687	0.6739	2.6130	69.3646	0.6143
GEOS-Chem-APM	2.7842	-0.9829	-26.0910	2.1197	0.6915	1.5753	41.8183	0.6197
GEOS-Chem-TOMAS	2.3612	-1.4059	-37.3201	2.4839	0.5865	1.8585	49.3365	0.5172
GISS-E2.1-MATRIX	3.9944	0.2273	6.0333	4.2654	0.2693	2.9377	77.9825	-0.0475
TM4-ECPL	2.2964	-1.4707	-39.0402	2.6934	0.5913	2.1228	56.3508	0.4147
TM5	1.1755	-2.5915	-68.7945	3.2788	0.5263	2.6203	69.5574	0.6306
MMM	3.5724	-0.1947	-5.1685	1.9970	0.7553	1.4967	39.7323	0.5908
Observations	3.7671
model diversity	2.339750
field=BC_PM1
MODEL	AVER	BIAS	NMB	RMSE	IOA	MAGE	NME	RPEARSON
CAM5-Chem-APM	0.2245	-0.1510	-40.2106	0.3151	0.4031	0.2084	55.4887	0.0704
CAM5-Chem-ATRAS2	0.2447	-0.1308	-34.8338	0.2604	0.5834	0.1625	43.2868	0.4816
CAM5-MAM4	0.2080	-0.1675	-44.6122	0.2779	0.5361	0.1795	47.8032	0.5106
CAM5_MAM3	0.1479	-0.2276	-60.6081	0.3202	0.5037	0.2345	62.4389	0.4978
CAM5.3-Oslo	0.3128	-0.0627	-16.6969	0.3133	0.3671	0.2199	58.5566	0.0363
ECHAM5.5-HAM2-ELVOC_UH	0.1827	-0.1928	-51.3508	0.2843	0.5655	0.2001	53.2859	0.6014
ECHAM6-HAM2	0.1843	-0.1912	-50.9114	0.2885	0.5417	0.2013	53.6102	0.5493
ECHAM6-HAM2-AP	0.1628	-0.2127	-56.6498	0.3037	0.5273	0.2186	58.2144	0.5468
EMAC	0.0813	-0.2942	-78.3537	0.3787	0.4449	0.2968	79.0340	0.4049
GEOS-Chem-APM	0.0754	-0.3001	-79.9119	0.3882	0.4259	0.3004	79.9957	0.3501
GEOS-Chem-TOMAS	0.1598	-0.2157	-57.4340	0.3224	0.4598	0.2209	58.8229	0.3783
GISS-E2.1-MATRIX	0.1688	-0.2067	-55.0373	0.3059	0.5097	0.2179	58.0352	0.4883
TM4-ECPL	0.1842	-0.1913	-50.9426	0.2903	0.5269	0.1972	52.5238	0.5598
TM5	0.1822	-0.1933	-51.4713	0.2889	0.5402	0.2035	54.1892	0.5932
MMM	0.1694	-0.2061	-54.8960	0.2994	0.5114	0.2099	55.9113	0.6122
Observations	.3755
model diversity	2.159283
field=ORG_PM1
MODEL	AVER	BIAS	NMB	RMSE	IOA	MAGE	NME	RPEARSON
CAM5-Chem-APM	3.4874	0.4414	14.4902	3.4905	0.5443	2.4566	80.6477	0.3642
CAM5-Chem-ATRAS2	3.2747	0.2287	7.5074	2.9969	0.6440	1.9433	63.7974	0.5258
CAM5-MAM4	2.2240	-0.8221	-26.9875	1.9464	0.7343	1.3389	43.9537	0.5792
CAM5_MAM3	1.0066	-2.0394	-66.9526	2.7020	0.5059	2.0936	68.7310	0.4428
CAM5.3-Oslo	2.0711	-0.9750	-32.0089	2.2584	0.5709	1.6826	55.2385	0.3207
ECHAM5.5-HAM2-ELVOC_UH	1.1028	-1.9433	-63.7968	2.5469	0.5660	1.9835	65.1184	0.5412
ECHAM6-HAM2	0.8917	-2.1543	-70.7252	2.7348	0.5250	2.1795	71.5501	0.5307
ECHAM6-HAM2-AP	0.8042	-2.2419	-73.6001	2.8046	0.5191	2.2549	74.0269	0.5365
EMAC	0.2665	-2.7796	-91.2509	3.3330	0.4527	2.7801	91.2696	0.5655
GEOS-Chem-APM	1.4682	-1.5778	-51.7992	2.3687	0.6367	1.7608	57.8046	0.5166
GEOS-Chem-TOMAS	1.8072	-1.2389	-40.6725	1.9725	0.6532	1.3672	44.8833	0.6262
GISS-E2.1-MATRIX	0.8685	-2.1776	-71.4890	2.7549	0.5143	2.1898	71.8909	0.5928
TM4-ECPL	0.9179	-2.1281	-69.8647	2.6781	0.5351	2.1411	70.2901	0.6134
TM5	0.5444	-2.5017	-82.1283	3.0594	0.4800	2.5049	82.2355	0.5853
MMM	1.0924	-1.9536	-64.1366	2.5344	0.5548	1.9685	64.6238	0.5954
Observations	3.0461
model diversity	3.136630
field=SS_PM1
MODEL	AVER	BIAS	NMB	RMSE	IOA	MAGE	NME	RPEARSON
CAM5-Chem-APM	4.4106	4.3656	9702.3408	5.6077	0.0070	4.3662	9703.5977	-0.0585
CAM5-Chem-ATRAS2	0.6087	0.5637	1252.8456	0.7492	0.0714	0.5660	1257.9277	0.0833
CAM5-MAM4	0.6482	0.6032	1340.5524	0.7840	0.0788	0.6043	1343.1132	0.1633
CAM5_MAM3	1.1027	1.0577	2350.5967	1.3415	0.0423	1.0581	2351.6135	0.0852
CAM5.3-Oslo	0.0963	0.0513	113.9885	0.1266	0.1884	0.0804	178.7319	-0.0263
ECHAM5.5-HAM2-ELVOC_UH	0.2326	0.1876	416.8331	0.2441	0.1878	0.1919	426.4558	0.0792
ECHAM6-HAM2	0.9826	0.9376	2083.7568	1.1997	0.0466	0.9385	2085.6677	0.0900
ECHAM6-HAM2-AP	1.4431	1.3981	3107.1467	1.8383	0.0285	1.3989	3109.0747	0.0637
EMAC	0.6517	0.6067	1348.4073	0.7758	0.0658	0.6082	1351.7188	0.0573
GEOS-Chem-APM	1.9363	1.8913	4203.2266	3.7239	0.0142	1.8919	4204.5396	0.1293
GEOS-Chem-TOMAS	1.0335	0.9885	2196.9565	1.2832	0.0413	0.9891	2198.3254	0.0651
GISS-E2.1-MATRIX	2.2105	2.1655	4812.6626	2.9420	0.0194	2.1655	4812.6626	0.1049
TM4-ECPL	3.6160	3.5710	7936.3999	4.5082	0.0135	3.5710	7936.3999	0.1085
TM5	0.1998	0.1548	343.9765	0.1876	0.2346	0.1587	352.6563	0.0751
MMM	0.7974	0.7524	1672.2418	0.8923	0.0671	0.7532	1673.8906	0.1210
Observations	.0450
model diversity	4.449197

## Sheet: Cabauw
field=nact03
MODEL	AVER	BIAS	NMB	RMSE	IOA	MAGE	NME	RPEARSON
CAM5-Chem-APM	287.8420	85.8782	42.5215	203.7251	0.3168	164.8209	81.6089	0.0995
CAM5-Chem-ATRAS2	352.7022	150.7325	74.6310	200.4938	0.3660	159.1079	78.7779	0.3727
CAM5-MAM4	280.9938	79.0238	39.1265	114.3439	0.5530	92.0003	45.5514	0.4908
CAM5_MAM3	282.5277	80.5587	39.8864	114.6192	0.5590	90.0443	44.5830	0.5174
CAM5.3-Oslo	121.2074	-80.7624	-39.9873	120.0668	0.4563	98.1691	48.6057	0.1930
ECHAM5.5-HAM2-ELVOC_UH	117.9301	-84.0401	-41.6101	118.1681	0.4605	94.2720	46.6762	0.2219
ECHAM6-HAM2	182.9814	-18.9878	-9.4013	111.8016	0.4725	90.5734	44.8449	0.1633
ECHAM6-HAM2-AP	174.3739	-27.5958	-13.6633	114.4894	0.4030	91.4871	45.2973	0.0126
EMAC	226.6098	24.6391	12.1994	200.7719	0.3340	146.3828	72.4774	0.1755
GEOS-Chem-APM	406.8377	204.8689	101.4352	252.5480	0.3413	209.4657	103.7112	0.4639
GEOS-Chem-TOMAS	368.5737	166.6032	82.4890	201.3656	0.3991	170.6911	84.5130	0.4573
GISS-E2.1-MATRIX	364.6683	162.6990	80.5559	190.9373	0.4413	163.9987	81.1994	0.5994
TM4-ECPL	304.5118	102.5417	50.7707	157.1862	0.4377	109.3391	54.1362	0.4181
TM5	229.4698	27.5000	13.6159	120.5561	0.6393	92.0169	45.5597	0.6047
MMM	261.9570	59.9867	29.7008	95.9834	0.6296	75.6987	37.4801	0.5509
Observations	201.9702
model diversity	1.750258
field=nact06
MODEL	AVER	BIAS	NMB	RMSE	IOA	MAGE	NME	RPEARSON
CAM5-Chem-APM	470.5592	123.7056	35.6651	359.5424	0.3214	286.2979	82.5415	0.0726
CAM5-Chem-ATRAS2	546.3065	199.4375	57.4967	288.1084	0.4403	223.8655	64.5391	0.3935
CAM5-MAM4	416.2699	69.4012	20.0080	168.9245	0.6241	126.6069	36.5001	0.4642
CAM5_MAM3	420.8580	73.9904	21.3310	158.6880	0.6472	117.9737	34.0111	0.5000
CAM5.3-Oslo	157.4285	-189.4399	-54.6144	243.4604	0.4337	206.3404	59.4868	0.1447
ECHAM5.5-HAM2-ELVOC_UH	160.1284	-186.7400	-53.8361	239.0637	0.4403	198.6512	57.2700	0.1654
ECHAM6-HAM2	239.5552	-107.3134	-30.9378	221.2147	0.4487	179.2772	51.6846	0.1083
ECHAM6-HAM2-AP	221.2351	-125.6331	-36.2193	225.9177	0.4180	182.1754	52.5201	0.0316
EMAC	288.4260	-58.4414	-16.8483	297.3203	0.3992	223.2533	64.3626	0.1923
GEOS-Chem-APM	651.8411	304.9724	87.9218	402.1035	0.3764	323.3585	93.2224	0.4443
GEOS-Chem-TOMAS	548.7637	201.8952	58.2052	275.3657	0.4558	219.3166	63.2277	0.3722
GISS-E2.1-MATRIX	643.4457	296.5773	85.5015	365.5620	0.4301	299.8929	86.4574	0.5582
TM4-ECPL	509.9619	163.0942	47.0191	211.3876	0.5205	171.7757	49.5220	0.4499
TM5	280.2782	-66.5904	-19.1976	186.6315	0.6614	153.6735	44.3032	0.5460
MMM	385.1564	38.2888	11.0385	140.3397	0.6919	106.7620	30.7789	0.5103
Observations	346.8678
model diversity	2.044649
field=CCN02
MODEL	AVER	BIAS	NMB	RMSE	IOA	MAGE	NME	RPEARSON
CAM5-Chem-APM	750.4977	-326.1021	-30.2901	1146.2633	0.4532	850.3325	78.9833	0.0917
CAM5-Chem-ATRAS2	1050.4933	-26.1029	-2.4246	923.5533	0.6616	587.3658	54.5576	0.4494
CAM5-MAM4	505.5078	-571.0922	-53.0460	945.2589	0.5377	628.4402	58.3728	0.4722
CAM5_MAM3	463.6405	-612.9566	-56.9346	988.3033	0.5026	667.3381	61.9859	0.4239
CAM5.3-Oslo	167.9414	-908.6586	-84.4010	1222.1434	0.4529	911.4722	84.6623	0.3111
ECHAM5.5-HAM2-ELVOC_UH	215.2603	-861.3367	-80.0055	1173.6055	0.4698	867.0689	80.5379	0.3780
ECHAM6-HAM2	296.1994	-780.3975	-72.4874	1125.8812	0.4765	804.0842	74.6876	0.3020
ECHAM6-HAM2-AP	274.6703	-801.9276	-74.4872	1153.8350	0.4585	820.3630	76.1996	0.2268
EMAC	395.2089	-681.3888	-63.2910	1044.2915	0.5322	743.4974	69.0599	0.3858
GEOS-Chem-APM	1129.1476	52.5490	4.8810	924.9105	0.6596	616.7716	57.2890	0.4515
GEOS-Chem-TOMAS	673.4266	-403.1720	-37.4487	877.9740	0.5205	582.7303	54.1270	0.4007
GISS-E2.1-MATRIX	942.4279	-134.1707	-12.4625	792.7452	0.7346	555.8622	51.6314	0.5515
TM4-ECPL	541.3571	-535.2400	-49.7159	917.3923	0.5933	626.8231	58.2226	0.4887
TM5	373.7188	-702.8821	-65.2874	998.6339	0.5467	724.6194	67.3064	0.5938
MMM	427.2130	-649.3849	-60.3183	981.3121	0.5262	675.1314	62.7097	0.5503
Observations	1076.5973
model diversity	2.916401
field=CCN10
MODEL	AVER	BIAS	NMB	RMSE	IOA	MAGE	NME	RPEARSON
CAM5-Chem-APM	1902.8964	-555.5089	-22.5963	2131.1394	0.4529	1652.3671	67.2128	0.1040
CAM5-Chem-ATRAS2	1632.7676	-825.6513	-33.5848	1662.0864	0.6355	1212.8704	49.3355	0.4469
CAM5-MAM4	1155.0475	-1303.3658	-53.0166	1793.4436	0.5795	1387.1455	56.4245	0.5270
CAM5_MAM3	1184.2963	-1274.1171	-51.8268	1877.4620	0.5410	1450.0991	58.9852	0.3817
CAM5.3-Oslo	280.5649	-2177.8557	-88.5879	2574.2029	0.4402	2182.6152	88.7815	0.3365
ECHAM5.5-HAM2-ELVOC_UH	356.0421	-2102.3735	-85.5176	2502.5735	0.4477	2103.9678	85.5824	0.3848
ECHAM6-HAM2	441.1945	-2017.2228	-82.0539	2432.7688	0.4548	2029.8470	82.5674	0.3484
ECHAM6-HAM2-AP	401.5435	-2056.8674	-83.6665	2469.2766	0.4494	2061.1006	83.8387	0.3406
EMAC	650.2054	-1808.2028	-73.5517	2234.6970	0.4858	1836.2023	74.6906	0.4231
GEOS-Chem-APM	2350.9727	-107.4426	-4.3704	1728.9038	0.6105	1229.8651	50.0268	0.3682
GEOS-Chem-TOMAS	1931.3512	-527.0641	-21.4392	1511.3041	0.6033	1108.5129	45.0906	0.3964
GISS-E2.1-MATRIX	4608.7363	2150.3169	87.4677	3312.2361	0.4626	2453.4016	99.7962	0.4129
TM4-ECPL	8684.5635	6226.1426	253.2588	7074.3555	0.2864	6233.2261	253.5469	0.4857
TM5	518.3557	-1940.0604	-78.9152	2338.7219	0.4697	1946.3646	79.1716	0.4856
MMM	979.0070	-1479.4033	-60.1772	1924.6383	0.5334	1517.2054	61.7149	0.5425
Observations	2458.4114
model diversity	4.792003
field=N50
MODEL	AVER	BIAS	NMB	RMSE	IOA	MAGE	NME	RPEARSON
CAM5-Chem-APM	1450.2910	-770.4974	-34.6948	1818.1681	0.4316	1455.5372	65.5415	0.0471
CAM5-Chem-ATRAS2	1158.7351	-1062.0554	-47.8234	1559.2188	0.5913	1276.6571	57.4867	0.4506
CAM5-MAM4	1299.6229	-921.1658	-41.4793	1428.2067	0.5946	1164.0878	52.4178	0.4565
CAM5_MAM3	741.6061	-1479.1801	-66.6062	1829.4224	0.5109	1571.9935	70.7855	0.4292
CAM5.3-Oslo	2131.2415	-89.5499	-4.0324	2361.3921	0.4780	1435.1240	64.6224	0.3383
ECHAM5.5-HAM2-ELVOC_UH	774.6588	-1446.1326	-65.1181	1847.3119	0.4952	1565.8604	70.5093	0.3345
ECHAM6-HAM2	394.7623	-1826.0269	-82.2244	2131.5371	0.4491	1838.2162	82.7732	0.3436
ECHAM6-HAM2-AP	354.9730	-1865.8164	-84.0161	2174.4619	0.4407	1875.2166	84.4393	0.3002
EMAC	1499.2031	-721.5889	-32.4925	1515.5255	0.5755	1207.7814	54.3853	0.3455
GEOS-Chem-APM	1372.8530	-847.9362	-38.1818	1392.3855	0.6180	1125.1279	50.6635	0.4790
GEOS-Chem-TOMAS	2127.0330	-93.7566	-4.2218	1342.6942	0.5978	1045.9236	47.0970	0.3431
GISS-E2.1-MATRIX	3554.9741	1334.1827	60.0771	2512.4143	0.4955	1698.9315	76.5014	0.4154
TM4-ECPL	4509.0015	2288.2144	103.0363	3014.9355	0.4124	2333.4272	105.0722	0.3483
TM5	392.6589	-1828.1301	-82.3191	2104.1143	0.4564	1843.3947	83.0064	0.5239
MMM	1110.8188	-1109.9707	-49.9810	1490.7361	0.5735	1226.3418	55.2211	0.5284
Observations	2220.7856
model diversity	3.238143
field=N80
MODEL	AVER	BIAS	NMB	RMSE	IOA	MAGE	NME	RPEARSON
CAM5-Chem-APM	981.1533	-396.4476	-28.7781	1203.7561	0.4306	970.1684	70.4243	0.0320
CAM5-Chem-ATRAS2	988.0850	-389.5191	-28.2751	952.3667	0.6327	725.8683	52.6906	0.4263
CAM5-MAM4	1016.4777	-361.1217	-26.2138	863.8316	0.6265	662.5922	48.0974	0.4149
CAM5_MAM3	538.0925	-839.5090	-60.9398	1105.5880	0.5345	915.1584	66.4312	0.4123
CAM5.3-Oslo	903.1064	-474.4958	-34.4436	1021.8023	0.5725	753.0988	54.6673	0.3280
ECHAM5.5-HAM2-ELVOC_UH	394.2630	-983.3369	-71.3802	1223.1183	0.4835	1024.0575	74.3361	0.3391
ECHAM6-HAM2	313.3529	-1064.2467	-77.2535	1286.9723	0.4695	1077.2286	78.1958	0.3364
ECHAM6-HAM2-AP	301.7376	-1075.8658	-78.0969	1304.1895	0.4594	1086.2080	78.8476	0.2836
EMAC	823.4634	-554.1382	-40.2248	994.3323	0.5619	783.0364	56.8405	0.3295
GEOS-Chem-APM	1060.5714	-317.0297	-23.0131	867.3961	0.6652	670.3228	48.6586	0.4732
GEOS-Chem-TOMAS	1873.5870	495.9825	36.0033	1259.5780	0.4979	874.4020	63.4727	0.2988
GISS-E2.1-MATRIX	2021.1340	643.5316	46.7138	1485.6937	0.5237	986.4726	71.6079	0.4100
TM4-ECPL	781.6252	-595.9755	-43.2617	953.9185	0.5539	759.6738	55.1446	0.3607
TM5	294.2669	-1083.3351	-78.6391	1277.6520	0.4783	1095.4271	79.5169	0.5077
MMM	706.3978	-671.2029	-48.7225	949.4216	0.5732	752.7289	54.6405	0.4893
Observations	1377.6038
model diversity	2.797700
field=N120
MODEL	AVER	BIAS	NMB	RMSE	IOA	MAGE	NME	RPEARSON
CAM5-Chem-APM	623.6979	-210.7495	-25.2562	793.7391	0.4243	625.7786	74.9933	0.0220
CAM5-Chem-ATRAS2	796.4557	-37.9903	-4.5528	688.8530	0.6353	479.1102	57.4165	0.4385
CAM5-MAM4	742.4008	-92.0460	-11.0308	551.0810	0.6638	402.8925	48.2826	0.4413
CAM5_MAM3	394.7268	-439.7205	-52.6961	649.9792	0.5782	507.2232	60.7856	0.4453
CAM5.3-Oslo	427.4094	-407.0393	-48.7796	643.5352	0.5544	482.1761	57.7840	0.3689
ECHAM5.5-HAM2-ELVOC_UH	191.9556	-642.4926	-76.9963	801.8243	0.4841	652.4276	78.1869	0.4155
ECHAM6-HAM2	262.7751	-571.6738	-68.5094	754.5034	0.5012	592.0458	70.9507	0.3439
ECHAM6-HAM2-AP	263.0938	-571.3538	-68.4710	761.4135	0.4872	590.8021	70.8017	0.2857
EMAC	523.9789	-310.4664	-37.2063	638.7307	0.5926	487.3770	58.4072	0.3601
GEOS-Chem-APM	788.7179	-45.7295	-5.4802	583.4510	0.7016	424.9166	50.9220	0.5109
GEOS-Chem-TOMAS	1649.9235	815.4783	97.7269	1277.1140	0.4150	894.2460	107.1664	0.3270
GISS-E2.1-MATRIX	1038.4880	204.0412	24.4523	787.1482	0.6171	534.0330	63.9985	0.4581
TM4-ECPL	241.4279	-593.0180	-71.0672	756.8048	0.5135	615.1227	73.7163	0.4364
TM5	287.6288	-546.8190	-65.5308	702.4727	0.5464	568.8711	68.1735	0.5450
MMM	430.6086	-403.8393	-48.3961	604.5973	0.5873	461.9014	55.3542	0.5090
Observations	834.4464
model diversity	3.115758
field=SO4_PM1
MODEL	AVER	BIAS	NMB	RMSE	IOA	MAGE	NME	RPEARSON
CAM5-Chem-APM	1.6487	0.6334	62.3831	1.8930	0.2918	1.3357	131.5491	0.0019
CAM5-Chem-ATRAS2	1.7282	0.7128	70.2043	1.9045	0.5485	1.1011	108.4505	0.4539
CAM5-MAM4	1.7508	0.7355	72.4359	1.6535	0.4327	1.2048	118.6640	0.2267
CAM5_MAM3	1.3580	0.3426	33.7449	0.9769	0.7240	0.6989	68.8381	0.5720
CAM5.3-Oslo	2.5039	1.4885	146.6019	2.5118	0.3362	1.7714	174.4673	0.2020
ECHAM5.5-HAM2-ELVOC_UH	2.3329	1.3175	129.7636	4.2993	0.2570	1.6797	165.4277	0.3067
ECHAM6-HAM2	2.8773	1.8620	183.3853	3.2184	0.3616	2.0687	203.7420	0.3623
ECHAM6-HAM2-AP	2.1324	1.1170	110.0159	2.1979	0.4366	1.4595	143.7420	0.3279
EMAC	1.6129	0.5975	58.8518	1.5418	0.5485	1.0057	99.0540	0.3907
GEOS-Chem-APM	0.9658	-0.0495	-4.8759	1.0043	0.5927	0.5988	58.9772	0.4067
GEOS-Chem-TOMAS	1.1227	0.1074	10.5771	0.9385	0.6258	0.6493	63.9534	0.4681
GISS-E2.1-MATRIX	1.1378	0.1224	12.0573	1.0434	0.5828	0.6937	68.3259	0.3722
TM4-ECPL	1.8030	0.7876	77.5731	1.5679	0.6039	1.0106	99.5371	0.4976
TM5	0.2996	-0.7158	-70.4959	1.2020	0.4574	0.7284	71.7355	0.4278
MMM	1.3901	0.3748	36.9134	1.0468	0.6483	0.7598	74.8319	0.4832
Observations	1.0153
model diversity	2.428901
field=BC_PM1
MODEL	AVER	BIAS	NMB	RMSE	IOA	MAGE	NME	RPEARSON
CAM5-Chem-APM	0.7040	0.4565	184.4837	0.7793	0.1843	0.5500	222.2734	-0.0549
CAM5-Chem-ATRAS2	0.9681	0.7207	291.2463	1.2117	0.1544	0.7734	312.5428	0.0600
CAM5-MAM4	1.0719	0.8244	333.1632	1.1594	0.1855	0.8495	343.2985	0.0850
CAM5_MAM3	0.4746	0.2272	91.8120	0.5624	0.2931	0.3589	145.0410	0.0886
CAM5.3-Oslo	0.8069	0.5595	226.0890	0.9528	0.1885	0.6260	252.9796	0.0456
ECHAM5.5-HAM2-ELVOC_UH	1.0147	0.7672	310.0505	1.2197	0.1714	0.8103	327.4561	0.0941
ECHAM6-HAM2	1.1326	0.8852	357.7206	1.3907	0.1479	0.9251	373.8369	0.0750
ECHAM6-HAM2-AP	0.9966	0.7492	302.7502	1.1996	0.1594	0.7964	321.8466	0.0557
EMAC	0.9233	0.6759	273.1367	1.0408	0.2007	0.7098	286.8306	0.1137
GEOS-Chem-APM	0.8182	0.5708	230.6550	0.8095	0.2534	0.6026	243.5046	0.1125
GEOS-Chem-TOMAS	0.8475	0.6001	242.5070	0.8447	0.2559	0.6319	255.3676	0.1407
GISS-E2.1-MATRIX	0.5068	0.2594	104.8096	0.4896	0.3300	0.3538	142.9944	0.0911
TM4-ECPL	1.7773	1.5299	618.2517	1.9420	0.1292	1.5320	619.0976	0.0952
TM5	0.5967	0.3493	141.1476	0.6257	0.3074	0.4281	173.0053	0.1377
MMM	0.8252	0.5778	233.4892	0.8491	0.2401	0.6158	248.8664	0.1062
Observations	.2475
model diversity	2.072342
field=ORG_PM1
MODEL	AVER	BIAS	NMB	RMSE	IOA	MAGE	NME	RPEARSON
CAM5-Chem-APM	2.2277	-0.6341	-22.1571	3.1576	0.3545	2.3059	80.5734	-0.0259
CAM5-Chem-ATRAS2	1.5107	-1.3511	-47.2113	3.1963	0.6176	2.0979	73.3071	0.4144
CAM5-MAM4	4.4045	1.5427	53.9045	3.7091	0.6123	2.4230	84.6650	0.5070
CAM5_MAM3	2.0826	-0.7793	-27.2295	2.6292	0.6619	1.6398	57.3008	0.4722
CAM5.3-Oslo	1.4420	-1.4198	-49.6121	2.6417	0.6056	1.7092	59.7258	0.4491
ECHAM5.5-HAM2-ELVOC_UH	1.6694	-1.1924	-41.6673	2.4826	0.6632	1.6496	57.6425	0.5131
ECHAM6-HAM2	1.5579	-1.3039	-45.5628	2.5217	0.6161	1.6744	58.5092	0.4959
ECHAM6-HAM2-AP	1.2896	-1.5723	-54.9391	2.6788	0.5738	1.7832	62.3096	0.4745
EMAC	1.0976	-1.7643	-61.6486	2.9093	0.5157	1.9662	68.7030	0.3548
GEOS-Chem-APM	2.2834	-0.5784	-20.2113	1.9974	0.7772	1.2793	44.7013	0.6485
GEOS-Chem-TOMAS	9.0442	6.1824	216.0300	8.1703	0.4142	6.2535	218.5131	0.5728
GISS-E2.1-MATRIX	1.6991	-1.1627	-40.6276	2.2418	0.6827	1.4618	51.0802	0.6290
TM4-ECPL	3.0843	0.2224	7.7724	2.1015	0.7292	1.4703	51.3768	0.5711
TM5	0.8833	-1.9785	-69.1352	2.7947	0.5466	2.0003	69.8951	0.7217
MMM	1.6602	-1.2016	-41.9879	2.3125	0.6583	1.4741	51.5098	0.5981
Observations	2.8618
model diversity	3.645688
field=SS_PM1
MODEL	AVER	BIAS	NMB	RMSE	IOA	MAGE	NME	RPEARSON
CAM5-Chem-APM	3.8790	3.6995	2061.3174	5.5718	0.0322	3.7138	2069.2410	0.0159
CAM5-Chem-ATRAS2	0.6008	0.4213	234.7610	0.8530	0.1015	0.5331	297.0421	-0.1276
CAM5-MAM4	1.1722	0.9927	553.1348	1.7883	0.0485	1.0803	601.9399	-0.1447
CAM5_MAM3	1.7229	1.5435	859.9938	2.3487	0.0542	1.5865	883.9949	-0.1056
CAM5.3-Oslo	0.5905	0.4110	229.0176	0.8014	0.1327	0.5270	293.6333	-0.0970
ECHAM5.5-HAM2-ELVOC_UH	0.1670	-0.0125	-6.9386	0.2805	0.2395	0.1826	101.7673	-0.1217
ECHAM6-HAM2	0.5369	0.3574	199.1294	0.7570	0.1042	0.4725	263.2878	-0.1410
ECHAM6-HAM2-AP	1.2832	1.1037	614.9700	1.8703	0.0526	1.1679	650.7292	-0.1373
EMAC	0.8885	0.7091	395.0829	1.0985	0.1591	0.7463	415.7982	0.0798
GEOS-Chem-APM	3.4811	3.3016	1839.5857	6.6728	0.0120	3.3517	1867.5011	-0.1237
GEOS-Chem-TOMAS	0.7488	0.5693	317.2161	1.1491	0.0883	0.6406	356.9239	-0.0737
GISS-E2.1-MATRIX	4.4992	4.3198	2406.8853	6.7082	0.0210	4.3339	2414.7710	-0.0642
TM4-ECPL	3.1134	2.9339	1634.7196	4.0790	0.0332	2.9446	1640.6582	-0.1389
TM5	0.1506	-0.0289	-16.0765	0.2230	0.2362	0.1415	78.8411	-0.0854
MMM	0.8689	0.6894	384.1174	1.1066	0.0983	0.7516	418.7743	-0.1337
Observations	.1795
model diversity	4.700779

## Sheet: Hyytiala
field=CCN02
MODEL	AVER	BIAS	NMB	RMSE	IOA	MAGE	NME	RPEARSON
CAM5-Chem-APM	230.4395	-166.4993	-41.9459	481.7726	0.3463	327.6304	82.5394	-0.0613
CAM5-Chem-ATRAS2	390.1121	-6.8254	-1.7195	399.8505	0.6413	280.3000	70.6156	0.4195
CAM5-MAM4	214.9064	-182.0320	-45.8591	334.8579	0.6202	220.6466	55.5872	0.5583
CAM5_MAM3	291.9402	-104.9984	-26.4521	354.2979	0.4942	242.7302	61.1507	0.2761
CAM5.3-Oslo	70.2635	-326.6744	-82.2986	448.9658	0.4750	329.8434	83.0970	0.4674
ECHAM5.5-HAM2-ELVOC_UH	106.7676	-290.1703	-73.1022	409.0677	0.5216	295.7803	74.5155	0.5782
ECHAM6-HAM2	150.2869	-246.6511	-62.1385	388.4731	0.5296	264.3102	66.5873	0.4682
ECHAM6-HAM2-AP	131.4269	-265.5103	-66.8896	406.1735	0.5005	279.6499	70.4518	0.4276
EMAC	181.8075	-215.1306	-54.1975	347.6960	0.6588	239.7939	60.4109	0.5921
GEOS-Chem-APM	448.9355	51.9969	13.0995	397.5056	0.6562	265.0694	66.7785	0.4558
GEOS-Chem-TOMAS	295.1024	-101.8364	-25.6555	300.7723	0.6646	190.9283	48.1003	0.5507
GISS-E2.1-MATRIX	429.3262	32.3871	8.1592	293.6440	0.7246	201.2968	50.7124	0.5596
TM4-ECPL	192.7693	-204.1687	-51.4359	324.0605	0.6596	221.7385	55.8623	0.6921
TM5	185.0438	-211.8945	-53.3823	360.0616	0.5532	237.5860	59.8547	0.5215
MMM	186.8318	-210.1066	-52.9319	340.6472	0.5870	223.9949	56.4307	0.6824
Observations	396.9379
model diversity	3.133552
field=CCN10
MODEL	AVER	BIAS	NMB	RMSE	IOA	MAGE	NME	RPEARSON
CAM5-Chem-APM	770.5320	-310.3693	-28.7139	1133.5055	0.3667	818.8058	75.7521	-0.0127
CAM5-Chem-ATRAS2	905.2595	-175.6414	-16.2495	866.6953	0.6231	561.1140	51.9116	0.4076
CAM5-MAM4	427.9265	-652.9755	-60.4102	1023.1183	0.4910	700.5834	64.8147	0.3750
CAM5_MAM3	682.3150	-398.5886	-36.8756	1074.6010	0.3448	769.7421	71.2130	-0.0638
CAM5.3-Oslo	264.9730	-815.9286	-75.4859	1124.1211	0.5017	835.8735	77.3311	0.4146
ECHAM5.5-HAM2-ELVOC_UH	194.3232	-886.5775	-82.0220	1180.2482	0.4655	889.6678	82.3079	0.4674
ECHAM6-HAM2	245.0036	-835.8990	-77.3335	1151.3799	0.4634	848.0691	78.4594	0.3880
ECHAM6-HAM2-AP	214.2111	-866.6887	-80.1820	1177.8262	0.4561	875.9141	81.0355	0.3747
EMAC	232.0719	-848.8297	-78.5298	1149.5399	0.4742	855.7610	79.1710	0.4372
GEOS-Chem-APM	901.2889	-179.6129	-16.6169	900.3535	0.6265	593.1125	54.8720	0.3986
GEOS-Chem-TOMAS	582.4408	-498.4627	-46.1154	943.2211	0.4794	619.3646	57.3007	0.3361
GISS-E2.1-MATRIX	3143.6379	2062.7249	190.8337	2526.3723	0.3444	2118.7986	196.0214	0.3167
TM4-ECPL	2280.1921	1199.2894	110.9527	1722.6252	0.5000	1322.0042	122.3057	0.4698
TM5	272.3574	-808.5433	-74.8027	1149.2013	0.4473	824.7486	76.3019	0.2837
MMM	411.1473	-669.7548	-61.9626	1020.0791	0.4848	695.0996	64.3074	0.4696
Observations	1080.9019
model diversity	4.473677
field=N50
MODEL	AVER	BIAS	NMB	RMSE	IOA	MAGE	NME	RPEARSON
CAM5-Chem-APM	625.0346	-400.4961	-39.0525	1009.4071	0.4104	767.4711	74.8363	0.0058
CAM5-Chem-ATRAS2	786.8614	-238.6723	-23.2730	708.1275	0.7166	508.3612	49.5705	0.5412
CAM5-MAM4	571.0342	-454.4978	-44.3182	792.6730	0.5837	573.2016	55.8931	0.4271
CAM5_MAM3	625.6310	-399.8998	-38.9944	873.1777	0.4821	649.7632	63.3586	0.1718
CAM5.3-Oslo	1800.8748	775.3471	75.6043	2978.0198	0.3220	1251.6887	122.0525	0.4437
ECHAM5.5-HAM2-ELVOC_UH	244.3039	-781.2299	-76.1780	1014.8373	0.4838	787.4882	76.7882	0.4512
ECHAM6-HAM2	249.3099	-776.2224	-75.6897	997.2696	0.5015	786.6847	76.7099	0.5001
ECHAM6-HAM2-AP	203.7686	-821.7667	-80.1307	1042.1934	0.4849	826.9837	80.6394	0.4619
EMAC	619.4271	-406.1054	-39.5995	746.7117	0.6274	534.8314	52.1516	0.4914
GEOS-Chem-APM	739.7921	-285.7399	-27.8626	696.3422	0.6996	504.3090	49.1753	0.5328
GEOS-Chem-TOMAS	833.6351	-191.8984	-18.7121	801.6207	0.5073	574.2207	55.9924	0.2390
GISS-E2.1-MATRIX	3041.4617	2015.9336	196.5743	2405.8962	0.3533	2033.4811	198.2853	0.3955
TM4-ECPL	1322.0875	296.5598	28.9176	794.6849	0.6259	620.3134	60.4869	0.4098
TM5	308.5986	-716.9370	-69.9087	969.2890	0.4955	735.3177	71.7010	0.3920
MMM	533.1259	-492.4059	-48.0146	751.9283	0.5914	535.6729	52.2336	0.6377
Observations	1025.5327
model diversity	4.020394
field=N80
MODEL	AVER	BIAS	NMB	RMSE	IOA	MAGE	NME	RPEARSON
CAM5-Chem-APM	374.0249	-214.6676	-36.4651	671.2383	0.3724	482.4819	81.9581	-0.0328
CAM5-Chem-ATRAS2	578.6240	-10.0676	-1.7102	502.7012	0.7209	342.5583	58.1896	0.5370
CAM5-MAM4	435.7502	-152.9417	-25.9799	424.2381	0.7001	286.6402	48.6909	0.5629
CAM5_MAM3	470.3885	-118.3069	-20.0965	510.9417	0.5391	367.5834	62.4406	0.2864
CAM5.3-Oslo	671.8247	83.1318	14.1214	975.9026	0.5508	430.0418	73.0502	0.5074
ECHAM5.5-HAM2-ELVOC_UH	139.2396	-449.4519	-76.3474	617.8039	0.4929	452.7850	76.9135	0.5420
ECHAM6-HAM2	211.5161	-377.1770	-64.0702	554.6534	0.5466	396.1165	67.2874	0.5257
ECHAM6-HAM2-AP	179.9918	-408.6993	-69.4248	586.6044	0.5172	420.9063	71.4984	0.4739
EMAC	347.3723	-241.3189	-40.9923	450.9434	0.6780	303.0768	51.4830	0.5949
GEOS-Chem-APM	566.6304	-22.0608	-3.7474	440.6668	0.7509	306.2055	52.0144	0.5710
GEOS-Chem-TOMAS	681.3194	92.6272	15.7344	515.2369	0.5760	367.4901	62.4247	0.3342
GISS-E2.1-MATRIX	1681.1422	1092.4445	185.5710	1328.5658	0.4184	1105.0013	187.7040	0.4805
TM4-ECPL	299.3769	-289.3164	-49.1455	486.1823	0.5784	325.8247	55.3471	0.6025
TM5	249.9310	-338.7619	-57.5447	533.7818	0.5586	366.9538	62.3336	0.4948
MMM	334.5111	-254.1818	-43.1773	439.3990	0.6382	285.6969	48.5307	0.7183
Observations	588.6935
model diversity	3.636922
field=N120
MODEL	AVER	BIAS	NMB	RMSE	IOA	MAGE	NME	RPEARSON
CAM5-Chem-APM	226.8857	-149.7851	-39.7655	447.2583	0.3532	314.6615	83.5376	-0.0586
CAM5-Chem-ATRAS2	336.5413	-40.1297	-10.6538	362.3973	0.6814	248.2807	65.9145	0.4850
CAM5-MAM4	278.1214	-98.5496	-26.1633	264.2973	0.7306	171.9408	45.6475	0.6290
CAM5_MAM3	298.5845	-78.0870	-20.7308	312.5965	0.5851	218.1251	57.9087	0.3867
CAM5.3-Oslo	219.2314	-157.4395	-41.7976	319.7607	0.6964	208.6575	55.3952	0.5533
ECHAM5.5-HAM2-ELVOC_UH	70.9199	-305.7515	-81.1721	415.2988	0.4824	306.5241	81.3772	0.6033
ECHAM6-HAM2	153.2729	-223.3988	-59.3088	352.1941	0.5541	241.3530	64.0753	0.5060
ECHAM6-HAM2-AP	137.3210	-239.3506	-63.5437	370.9339	0.5170	253.4184	67.2785	0.4397
EMAC	196.2041	-180.4676	-47.9113	315.7375	0.6548	213.6550	56.7220	0.5709
GEOS-Chem-APM	380.8634	4.1923	1.1130	294.8068	0.7561	198.8383	52.7884	0.5854
GEOS-Chem-TOMAS	537.6674	160.9962	42.7419	358.6797	0.6410	264.2596	70.1567	0.4666
GISS-E2.1-MATRIX	695.6056	318.9340	84.6718	478.6956	0.5926	366.6426	97.3377	0.5209
TM4-ECPL	110.5632	-266.1072	-70.6472	368.7971	0.5443	267.6428	71.0549	0.6803
TM5	199.2976	-177.3741	-47.0900	313.2854	0.6316	205.3827	54.5258	0.5734
MMM	203.0319	-173.6393	-46.0984	291.9784	0.6438	189.1790	50.2240	0.7294
Observations	376.6707
model diversity	3.146619
field=SO4_PM1
MODEL	AVER	BIAS	NMB	RMSE	IOA	MAGE	NME	RPEARSON
CAM5-Chem-APM	0.7355	0.1298	21.4358	1.2591	0.1976	0.7225	119.2865	-0.0571
CAM5-Chem-ATRAS2	0.7999	0.1943	32.0766	1.1721	0.3991	0.6579	108.6205	0.2416
CAM5-MAM4	1.0374	0.4317	71.2833	1.3189	0.3164	0.7875	130.0145	0.1877
CAM5_MAM3	1.1036	0.4979	82.2147	1.1590	0.4482	0.6925	114.3337	0.3465
CAM5.3-Oslo	1.6451	1.0394	171.6193	2.1172	0.2083	1.3641	225.2237	0.1423
ECHAM5.5-HAM2-ELVOC_UH	0.8946	0.2889	47.6967	1.1748	0.4351	0.6253	103.2471	0.3320
ECHAM6-HAM2	1.0333	0.4276	70.6002	1.1371	0.5304	0.6664	110.0222	0.4689
ECHAM6-HAM2-AP	0.7517	0.1461	24.1165	0.7082	0.6109	0.4590	75.7804	0.4139
EMAC	0.7810	0.1753	28.9436	0.9370	0.4451	0.5623	92.8388	0.2568
GEOS-Chem-APM	0.6954	0.0898	14.8216	0.6506	0.4770	0.4397	72.6009	0.2427
GEOS-Chem-TOMAS	0.7066	0.1010	16.6682	0.6412	0.4664	0.4378	72.2915	0.2274
GISS-E2.1-MATRIX	0.8693	0.2636	43.5284	0.7174	0.5843	0.4920	81.2356	0.4019
TM4-ECPL	0.6789	0.0732	12.0877	0.5992	0.7334	0.3716	61.3604	0.5797
TM5	0.2614	-0.3442	-56.8344	0.6307	0.4664	0.3787	62.5281	0.3391
MMM	0.6847	0.0790	13.0491	0.6115	0.5787	0.3998	66.0054	0.3644
Observations	.6057
model diversity	2.919526
field=BC_PM1
MODEL	AVER	BIAS	NMB	RMSE	IOA	MAGE	NME	RPEARSON
CAM5-Chem-APM	0.1515	0.0304	25.1026	0.1956	0.2600	0.1291	106.6093	-0.0384
CAM5-Chem-ATRAS2	0.1745	0.0534	44.0696	0.1725	0.5624	0.1084	89.4918	0.3876
CAM5-MAM4	0.1201	-0.0010	-0.8270	0.1016	0.7390	0.0626	51.6995	0.5685
CAM5_MAM3	0.1273	0.0062	5.0867	0.1233	0.6477	0.0762	62.9420	0.4329
CAM5.3-Oslo	0.1402	0.0191	15.7510	0.1169	0.6462	0.0734	60.5564	0.4509
ECHAM5.5-HAM2-ELVOC_UH	0.1477	0.0266	21.9638	0.1172	0.7247	0.0717	59.1854	0.5645
ECHAM6-HAM2	0.2094	0.0883	72.8832	0.1890	0.6084	0.1173	96.8162	0.5366
ECHAM6-HAM2-AP	0.1433	0.0222	18.2987	0.1467	0.5883	0.0870	71.8034	0.3928
EMAC	0.0906	-0.0305	-25.2040	0.1000	0.6600	0.0585	48.3324	0.5578
GEOS-Chem-APM	0.1348	0.0136	11.2606	0.0972	0.7906	0.0626	51.6633	0.6408
GEOS-Chem-TOMAS	0.1893	0.0682	56.2911	0.1344	0.7059	0.0920	75.9826	0.5942
GISS-E2.1-MATRIX	0.1705	0.0494	40.7591	0.1259	0.6918	0.0838	69.1798	0.5362
TM4-ECPL	0.2556	0.1345	111.0086	0.1859	0.6358	0.1419	117.1622	0.6582
TM5	0.1666	0.0454	37.5032	0.1058	0.7877	0.0733	60.5140	0.6798
MMM	0.1417	0.0206	16.9833	0.0894	0.7845	0.0583	48.1446	0.6617
Observations	.1211
model diversity	2.089505
field=ORG_PM1
MODEL	AVER	BIAS	NMB	RMSE	IOA	MAGE	NME	RPEARSON
CAM5-Chem-APM	1.8146	-0.2954	-14.0005	2.5304	0.4011	1.7297	81.9774	0.0761
CAM5-Chem-ATRAS2	1.3911	-0.7189	-34.0725	2.1209	0.6831	1.3745	65.1424	0.5254
CAM5-MAM4	2.0836	-0.0264	-1.2522	1.7165	0.7677	1.1375	53.9098	0.6024
CAM5_MAM3	2.1959	0.0859	4.0698	2.0906	0.6343	1.4214	67.3650	0.4128
CAM5.3-Oslo	1.4062	-0.7038	-33.3556	1.7159	0.8018	1.1269	53.4095	0.6973
ECHAM5.5-HAM2-ELVOC_UH	0.8849	-1.2251	-58.0602	1.9523	0.6267	1.3507	64.0152	0.6056
ECHAM6-HAM2	1.6553	-0.4547	-21.5477	1.9787	0.6138	1.2723	60.3002	0.3959
ECHAM6-HAM2-AP	1.4247	-0.6853	-32.4774	2.0445	0.6132	1.3542	64.1794	0.4065
EMAC	0.8854	-1.2246	-58.0393	2.0346	0.5679	1.3624	64.5680	0.5231
GEOS-Chem-APM	2.0679	-0.0421	-1.9937	1.5318	0.8206	0.9272	43.9411	0.6864
GEOS-Chem-TOMAS	3.6188	1.5088	71.5093	3.0994	0.4342	2.1873	103.6645	0.2210
GISS-E2.1-MATRIX	1.9579	-0.1521	-7.2065	1.7642	0.6054	1.1733	55.6083	0.4301
TM4-ECPL	1.3413	-0.7687	-36.4317	1.8538	0.5612	1.1727	55.5790	0.4651
TM5	0.5240	-1.5860	-75.1660	2.4161	0.4346	1.6085	76.2341	0.3346
MMM	1.3376	-0.7724	-36.6075	1.6136	0.6883	0.9998	47.3840	0.6927
Observations	2.1100
model diversity	3.255896
field=SS_PM1
MODEL	AVER	BIAS	NMB	RMSE	IOA	MAGE	NME	RPEARSON
CAM5-Chem-APM	0.7834	0.7640	3921.1553	1.4177	0.0129	0.7665	3934.3877	0.0469
CAM5-Chem-ATRAS2	0.1189	0.0994	510.3573	0.2056	0.0949	0.1076	552.0941	0.0933
CAM5-MAM4	0.1811	0.1616	829.4034	0.3404	0.0540	0.1690	867.4598	0.0723
CAM5_MAM3	0.4230	0.4035	2071.2087	0.6809	0.0336	0.4052	2079.8491	0.1050
CAM5.3-Oslo	0.1409	0.1214	623.3351	0.2395	0.0906	0.1301	667.9329	0.1169
ECHAM5.5-HAM2-ELVOC_UH	0.0462	0.0267	137.2926	0.0731	0.2178	0.0404	207.2846	0.0866
ECHAM6-HAM2	0.0940	0.0745	382.5945	0.1691	0.1078	0.0850	436.4500	0.0861
ECHAM6-HAM2-AP	0.2675	0.2480	1273.0991	0.4882	0.0432	0.2521	1293.9015	0.0992
EMAC	0.4160	0.3965	2035.3289	0.5186	0.0422	0.3970	2037.9015	0.0407
GEOS-Chem-APM	0.3513	0.3318	1703.0870	0.9145	0.0154	0.3394	1741.8480	0.0467
GEOS-Chem-TOMAS	0.2593	0.2398	1230.6943	0.4822	0.0343	0.2435	1249.6304	0.0438
GISS-E2.1-MATRIX	1.8512	1.8317	9401.5322	2.9166	0.0085	1.8321	9403.6328	0.1079
TM4-ECPL	0.9693	0.9498	4875.0356	1.3590	0.0178	0.9503	4877.5435	0.0935
TM5	0.1141	0.0946	485.6695	0.1192	0.1536	0.0975	500.5370	0.0134
MMM	0.1787	0.1592	817.3218	0.2468	0.0920	0.1617	829.7968	0.1038
Observations	.0195
model diversity	5.527857

## Sheet: Jungfraujoch
field=nact03
MODEL	AVER	BIAS	NMB	RMSE	IOA	MAGE	NME	RPEARSON
CAM5-Chem-APM	133.1523	-12.3674	-8.4988	113.1960	0.4810	86.1789	59.2215	0.1572
CAM5-Chem-ATRAS2	113.5006	-31.3633	-21.6502	93.1946	0.6231	70.7822	48.8612	0.4320
CAM5-MAM4	54.2843	-90.9063	-62.6116	130.3242	0.4702	100.5314	69.2409	0.1999
CAM5_MAM3	77.5299	-67.1191	-46.4014	115.4857	0.4951	87.8711	60.7479	0.2486
CAM5.3-Oslo	39.2549	-105.6442	-72.9088	133.9914	0.5282	109.5658	75.6153	0.4964
ECHAM5.5-HAM2-ELVOC_UH	75.5155	-69.4297	-47.9007	107.0345	0.6136	81.5049	56.2315	0.5215
ECHAM6-HAM2	72.4315	-75.5962	-51.0689	118.1945	0.5885	91.8961	62.0803	0.4486
ECHAM6-HAM2-AP	58.7982	-89.3733	-60.3174	125.4815	0.5571	98.1798	66.2608	0.4606
EMAC	86.6094	-61.9691	-41.7080	133.8732	0.5491	100.7712	67.8236	0.2947
GEOS-Chem-APM	118.3557	-26.5872	-18.3432	91.0204	0.7281	68.9546	47.5735	0.5518
GEOS-Chem-TOMAS	109.2131	-35.7656	-24.6695	96.9976	0.5702	72.4350	49.9625	0.3735
GISS-E2.1-MATRIX	137.4308	-6.7845	-4.7044	97.0354	0.5423	76.4236	52.9926	0.2875
TM4-ECPL	83.0629	-62.0085	-42.7434	98.4772	0.6362	74.4000	51.2850	0.5934
TM5	58.4587	-87.6332	-59.9848	123.1501	0.5038	94.5942	64.7496	0.4286
MMM	78.8913	-66.1802	-45.6190	102.6840	0.5776	77.6807	53.5464	0.5970
Observations	145.0717
model diversity	2.248042
field=nact06
MODEL	AVER	BIAS	NMB	RMSE	IOA	MAGE	NME	RPEARSON
CAM5-Chem-APM	200.9559	0.0713	0.0355	177.0565	0.4462	133.0755	66.2449	0.1193
CAM5-Chem-ATRAS2	163.8382	-36.2762	-18.1277	141.9317	0.6075	105.3772	52.6584	0.4308
CAM5-MAM4	77.1583	-123.8277	-61.6101	192.7225	0.4648	141.0298	70.1690	0.2014
CAM5_MAM3	98.0383	-101.6196	-50.8969	177.8303	0.4832	129.4899	64.8559	0.2577
CAM5.3-Oslo	50.3059	-149.7743	-74.8572	197.5432	0.5331	155.2215	77.5797	0.5207
ECHAM5.5-HAM2-ELVOC_UH	115.4564	-84.7635	-42.3352	155.6267	0.6054	113.0023	56.4391	0.4985
ECHAM6-HAM2	89.0473	-116.4036	-56.6576	181.8575	0.5632	135.8291	66.1126	0.4554
ECHAM6-HAM2-AP	73.4438	-132.0347	-64.2571	191.0186	0.5391	143.5600	69.8661	0.4708
EMAC	96.8062	-110.6414	-53.3344	198.9352	0.5388	148.8029	71.7300	0.3083
GEOS-Chem-APM	157.2380	-42.7594	-21.3799	133.1133	0.7324	99.8039	49.9024	0.5787
GEOS-Chem-TOMAS	135.8372	-64.3672	-32.1508	158.6322	0.5071	114.6688	57.2760	0.3043
GISS-E2.1-MATRIX	213.3454	14.1629	7.1105	160.1290	0.5077	125.8640	63.1903	0.2319
TM4-ECPL	129.1236	-71.0049	-35.4796	139.4875	0.6617	101.4486	50.6916	0.5999
TM5	68.1596	-134.4471	-66.3586	194.2803	0.4862	142.6977	70.4308	0.4244
MMM	106.7386	-93.3906	-46.6652	156.4913	0.5590	112.2242	56.0760	0.6088
Observations	200.1288
model diversity	2.441658
field=CCN02
MODEL	AVER	BIAS	NMB	RMSE	IOA	MAGE	NME	RPEARSON
CAM5-Chem-APM	91.5937	-125.0237	-57.7161	307.1967	0.4333	177.9900	82.1676	0.2252
CAM5-Chem-ATRAS2	65.8866	-150.7309	-69.5836	286.2159	0.5408	168.9998	78.0174	0.5328
CAM5-MAM4	24.5774	-192.0399	-88.6536	337.8965	0.3976	197.5507	91.1976	0.2194
CAM5_MAM3	56.2638	-160.3534	-74.0258	317.1958	0.4002	179.0481	82.6561	0.2639
CAM5.3-Oslo	27.0254	-189.5921	-87.5236	326.2352	0.4226	193.5365	89.3445	0.4747
ECHAM5.5-HAM2-ELVOC_UH	43.6553	-172.9627	-79.8468	298.9103	0.4998	178.1447	82.2390	0.5979
ECHAM6-HAM2	47.9625	-168.6553	-77.8583	307.8836	0.4610	181.2502	83.6726	0.4434
ECHAM6-HAM2-AP	36.7589	-179.8581	-83.0300	315.3638	0.4437	186.3287	86.0171	0.4742
EMAC	43.7470	-172.8702	-79.8041	328.1909	0.4195	194.6959	89.8797	0.2032
GEOS-Chem-APM	117.2549	-99.3620	-45.8696	247.8616	0.6494	143.3208	66.1628	0.6062
GEOS-Chem-TOMAS	92.3705	-124.2471	-57.3576	293.2930	0.4137	159.2433	73.5133	0.3666
GISS-E2.1-MATRIX	75.2669	-141.3511	-65.2536	289.8882	0.4642	162.0682	74.8174	0.5088
TM4-ECPL	57.0606	-159.5569	-73.6581	289.3792	0.4964	164.8739	76.1126	0.6716
TM5	50.1226	-166.4947	-76.8609	317.5377	0.4034	175.7803	81.1475	0.4447
MMM	48.2665	-168.3512	-77.7179	305.6278	0.4393	174.4962	80.5547	0.6452
Observations	216.6183
model diversity	3.399970
field=CCN07
MODEL	AVER	BIAS	NMB	RMSE	IOA	MAGE	NME	RPEARSON
CAM5-Chem-APM	313.8001	-165.1558	-34.4824	568.4608	0.4108	366.5143	76.5234	0.1233
CAM5-Chem-ATRAS2	211.0784	-267.8792	-55.9297	522.5109	0.4946	319.8275	66.7758	0.4343
CAM5-MAM4	77.4878	-401.4677	-83.8212	628.9438	0.4271	409.9828	85.5991	0.2334
CAM5_MAM3	110.6853	-368.2713	-76.8903	604.9304	0.4301	387.5377	80.9128	0.2594
CAM5.3-Oslo	61.7830	-417.1740	-87.1005	618.8621	0.4568	421.3483	87.9720	0.4582
ECHAM5.5-HAM2-ELVOC_UH	172.9442	-306.0123	-63.8914	538.8265	0.5208	345.8604	72.2111	0.4449
ECHAM6-HAM2	81.3288	-397.6287	-83.0197	609.5229	0.4534	407.1589	85.0095	0.3990
ECHAM6-HAM2-AP	64.8318	-414.1252	-86.4639	622.6799	0.4466	419.8769	87.6648	0.4098
EMAC	66.9609	-411.9963	-86.0195	636.5188	0.4349	428.3583	89.4356	0.2073
GEOS-Chem-APM	229.8376	-249.1188	-52.0127	474.1589	0.6200	303.4861	63.3639	0.5877
GEOS-Chem-TOMAS	171.4357	-307.5202	-64.2062	569.7357	0.4386	351.1284	73.3110	0.2532
GISS-E2.1-MATRIX	370.0917	-108.8651	-22.7296	504.7935	0.4916	330.6103	69.0271	0.2821
TM4-ECPL	240.8445	-238.1125	-49.7148	458.1496	0.6452	284.5188	59.4038	0.6231
TM5	70.1360	-408.8203	-85.3563	630.3241	0.4305	412.5010	86.1248	0.4073
MMM	124.1387	-354.8183	-74.0814	572.0471	0.4639	363.4701	75.8878	0.5892
Observations	478.9572
model diversity	3.387502
field=CCN10
MODEL	AVER	BIAS	NMB	RMSE	IOA	MAGE	NME	RPEARSON
CAM5-Chem-APM	403.5187	-149.3798	-27.0175	645.8277	0.3942	419.8791	75.9413	0.0840
CAM5-Chem-ATRAS2	254.3569	-298.5420	-53.9957	586.6104	0.4803	360.4563	65.1938	0.3838
CAM5-MAM4	109.7071	-443.1930	-80.1580	693.8025	0.4291	454.6911	82.2376	0.2267
CAM5_MAM3	126.8771	-426.0211	-77.0522	680.4489	0.4320	443.3877	80.1932	0.2495
CAM5.3-Oslo	79.5732	-473.3257	-85.6079	689.0318	0.4656	478.4834	86.5408	0.4433
ECHAM5.5-HAM2-ELVOC_UH	289.6709	-263.2272	-47.6085	578.2789	0.5542	371.7461	67.2358	0.3947
ECHAM6-HAM2	95.7647	-457.1352	-82.6796	686.3694	0.4542	466.8413	84.4351	0.3742
ECHAM6-HAM2-AP	79.8130	-473.0869	-85.5647	698.4434	0.4485	479.4807	86.7212	0.3869
EMAC	70.4581	-482.4424	-87.2568	722.1578	0.4344	497.1419	89.9155	0.1905
GEOS-Chem-APM	279.8436	-273.0548	-49.3860	539.4643	0.6039	347.3289	62.8196	0.5232
GEOS-Chem-TOMAS	234.9357	-317.9633	-57.5084	643.3145	0.4265	391.0356	70.7246	0.1589
GISS-E2.1-MATRIX	518.5578	-34.3405	-6.2110	603.1150	0.4391	415.9997	75.2397	0.1715
TM4-ECPL	316.8542	-236.0440	-42.6920	496.3347	0.6690	311.5408	56.3467	0.6006
TM5	82.5413	-470.3575	-85.0711	708.5715	0.4323	473.4326	85.6273	0.3845
MMM	157.5863	-395.3130	-71.4982	633.6117	0.4671	405.0972	73.2678	0.5684
Observations	552.8994
model diversity	3.498585
field=SO4_PM1
MODEL	AVER	BIAS	NMB	RMSE	IOA	MAGE	NME	RPEARSON
CAM5-Chem-APM	0.4791	0.1050	28.0648	0.6958	0.3993	0.4273	114.2143	0.1429
CAM5-Chem-ATRAS2	0.4613	0.0872	23.2988	0.7537	0.6507	0.3769	100.7239	0.5899
CAM5-MAM4	0.2063	-0.1678	-44.8511	0.5183	0.5037	0.3081	82.3392	0.2775
CAM5_MAM3	0.4359	0.0618	16.5101	0.6536	0.4492	0.3582	95.7290	0.2347
CAM5.3-Oslo	0.9455	0.5713	152.7037	1.1745	0.4886	0.6887	184.0822	0.5289
ECHAM5.5-HAM2-ELVOC_UH	0.7924	0.4183	111.7930	1.5888	0.3680	0.6130	163.8381	0.4505
ECHAM6-HAM2	0.7545	0.3804	101.6698	1.0813	0.5109	0.5762	154.0039	0.5111
ECHAM6-HAM2-AP	0.6374	0.2632	70.3553	0.8286	0.5917	0.4657	124.4692	0.5281
EMAC	0.3431	-0.0310	-8.2855	0.5202	0.6266	0.2797	74.7437	0.4204
GEOS-Chem-APM	0.3175	-0.0566	-15.1333	0.3960	0.7250	0.2404	64.2574	0.5610
GEOS-Chem-TOMAS	0.3446	-0.0295	-7.8896	0.4310	0.6133	0.2523	67.4339	0.4326
GISS-E2.1-MATRIX	0.3854	0.0112	2.9969	0.4880	0.5973	0.2716	72.6028	0.3899
TM4-ECPL	0.5303	0.1562	41.7386	0.5769	0.6983	0.3328	88.9472	0.5787
TM5	0.1473	-0.2268	-60.6313	0.4870	0.4020	0.2717	72.6134	0.3902
MMM	0.3559	-0.0182	-4.8678	0.3934	0.7521	0.2305	61.6050	0.5908
Observations	.3741
model diversity	3.199847
field=BC_PM1
MODEL	AVER	BIAS	NMB	RMSE	IOA	MAGE	NME	RPEARSON
CAM5-Chem-APM	0.0309	-0.0270	-46.6069	0.0935	0.3845	0.0543	93.8950	0.1057
CAM5-Chem-ATRAS2	0.0269	-0.0309	-53.4647	0.0948	0.3733	0.0534	92.2955	0.0951
CAM5-MAM4	0.0122	-0.0457	-78.9940	0.0933	0.3456	0.0505	87.2170	0.0595
CAM5_MAM3	0.0156	-0.0423	-73.0497	0.0926	0.3457	0.0502	86.6918	0.0623
CAM5.3-Oslo	0.0392	-0.0187	-32.2826	0.0919	0.3321	0.0521	89.9573	0.0577
ECHAM5.5-HAM2-ELVOC_UH	0.0343	-0.0235	-40.6762	0.0964	0.3578	0.0557	96.1765	0.0676
ECHAM6-HAM2	0.0480	-0.0099	-17.0243	0.0937	0.3557	0.0539	93.1656	0.0857
ECHAM6-HAM2-AP	0.0283	-0.0296	-51.1722	0.0947	0.3653	0.0539	93.0992	0.0767
EMAC	0.0050	-0.0529	-91.3981	0.0966	0.3558	0.0538	92.9645	0.0404
GEOS-Chem-APM	0.0239	-0.0340	-58.7340	0.0903	0.3423	0.0489	84.4401	0.0724
GEOS-Chem-TOMAS	0.0144	-0.0434	-75.0343	0.0914	0.3431	0.0478	82.6694	0.1068
GISS-E2.1-MATRIX	0.0195	-0.0384	-66.3382	0.0908	0.3516	0.0494	85.2825	0.0956
TM4-ECPL	0.0481	-0.0098	-16.8528	0.0865	0.3481	0.0495	85.4744	0.1164
TM5	0.0296	-0.0282	-48.7801	0.0864	0.2916	0.0445	76.8534	0.0575
MMM	0.0204	-0.0375	-64.8103	0.0894	0.3428	0.0475	82.1679	0.1111
Observations	.0579
model diversity	3.507904
field=ORG_PM1
MODEL	AVER	BIAS	NMB	RMSE	IOA	MAGE	NME	RPEARSON
CAM5-Chem-APM	0.5056	-0.3709	-42.3199	1.4903	0.4128	0.7768	88.6309	0.1546
CAM5-Chem-ATRAS2	0.3908	-0.4857	-55.4132	1.3967	0.5058	0.6982	79.6560	0.3173
CAM5-MAM4	0.1699	-0.7066	-80.6138	1.4618	0.3687	0.7368	84.0604	0.3362
CAM5_MAM3	0.2920	-0.5844	-66.6802	1.3627	0.4204	0.6580	75.0710	0.3882
CAM5.3-Oslo	0.4726	-0.4039	-46.0795	1.2946	0.5099	0.5989	68.3285	0.3854
ECHAM5.5-HAM2-ELVOC_UH	0.3375	-0.5390	-61.4933	1.3458	0.4735	0.6498	74.1321	0.3702
ECHAM6-HAM2	0.2287	-0.6478	-73.9079	1.4146	0.3932	0.6776	77.3068	0.3477
ECHAM6-HAM2-AP	0.1762	-0.7002	-79.8920	1.4436	0.3946	0.7205	82.2050	0.3384
EMAC	0.0232	-0.8533	-97.3486	1.5691	0.3659	0.8533	97.3489	0.3289
GEOS-Chem-APM	0.4488	-0.4276	-48.7910	1.3529	0.4802	0.6296	71.8330	0.3234
GEOS-Chem-TOMAS	0.1769	-0.6996	-79.8171	1.4861	0.3506	0.7305	83.3415	0.1703
GISS-E2.1-MATRIX	0.2262	-0.6503	-74.1932	1.3528	0.4403	0.6712	76.5769	0.5847
TM4-ECPL	0.2444	-0.6321	-72.1184	1.4107	0.3803	0.6607	75.3851	0.3668
TM5	0.1657	-0.7108	-81.0955	1.4400	0.3791	0.7231	82.5019	0.5836
MMM	0.1986	-0.6779	-77.3406	1.4203	0.3888	0.6913	78.8726	0.4519
Observations	.8765
model diversity	3.689485

## Sheet: MaceHead
field=nact03
MODEL	AVER	BIAS	NMB	RMSE	IOA	MAGE	NME	RPEARSON
CAM5-Chem-APM	139.7830	14.4387	11.5192	143.5243	0.2959	105.1442	83.8842	-0.0210
CAM5-Chem-ATRAS2	185.4246	60.0800	47.9319	107.3126	0.6426	78.2508	62.4286	0.5630
CAM5-MAM4	133.1018	7.7574	6.1888	64.5880	0.7545	49.6671	39.6245	0.5673
CAM5_MAM3	85.4758	-39.8685	-31.8072	64.2733	0.7368	48.9434	39.0471	0.6811
CAM5.3-Oslo	47.7973	-77.5471	-61.8672	98.1752	0.5569	80.6468	64.3401	0.5129
ECHAM5.5-HAM2-ELVOC_UH	45.7965	-79.5479	-63.4634	96.9434	0.5968	81.1307	64.7262	0.6050
ECHAM6-HAM2	192.8597	67.5155	53.8639	146.5703	0.3452	112.8535	90.0347	-0.0177
ECHAM6-HAM2-AP	80.5444	-44.8001	-35.7416	102.5824	0.5528	81.7000	65.1804	0.3125
EMAC	62.2743	-63.0701	-50.3174	117.3639	0.6190	90.1624	71.9317	0.5186
GEOS-Chem-APM	117.8710	-7.4733	-5.9622	93.1874	0.7594	69.7926	55.6806	0.7151
GEOS-Chem-TOMAS	84.5490	-40.7955	-32.5467	74.3071	0.7530	58.0227	46.2906	0.6546
GISS-E2.1-MATRIX	208.4926	83.7964	67.2005	112.1820	0.5980	94.2781	75.6062	0.5352
TM4-ECPL	88.5518	-36.7927	-29.3532	71.0827	0.7063	54.5329	43.5064	0.5681
TM5	62.3296	-63.0149	-50.2734	87.8008	0.7072	73.8359	58.9064	0.6779
MMM	85.3418	-40.0026	-31.9141	63.1232	0.7786	48.3189	38.5489	0.7217
Observations	125.3445
model diversity	2.902424
field=nact06
MODEL	AVER	BIAS	NMB	RMSE	IOA	MAGE	NME	RPEARSON
CAM5-Chem-APM	197.2540	6.6970	3.5144	226.0477	0.3320	159.3825	83.6405	0.0131
CAM5-Chem-ATRAS2	270.5318	79.9751	41.9692	157.2412	0.7104	115.1521	60.4294	0.5857
CAM5-MAM4	181.5472	-9.0099	-4.7282	107.8883	0.7710	81.1202	42.5702	0.6195
CAM5_MAM3	109.4680	-81.0887	-42.5536	124.8683	0.6911	90.2296	47.3506	0.7469
CAM5.3-Oslo	56.5874	-133.9693	-70.3043	175.2516	0.5269	136.9845	71.8866	0.5576
ECHAM5.5-HAM2-ELVOC_UH	66.5916	-123.9652	-65.0543	161.3822	0.6058	125.7798	66.0066	0.6557
ECHAM6-HAM2	248.7484	58.1918	30.5378	222.7967	0.3576	170.0433	89.2351	-0.0321
ECHAM6-HAM2-AP	82.7828	-107.7743	-56.5577	170.3682	0.5665	132.2829	69.4193	0.4046
EMAC	74.8966	-115.6602	-60.6960	167.0241	0.6734	128.6493	67.5124	0.5859
GEOS-Chem-APM	159.6500	-30.9068	-16.2193	143.7282	0.8120	103.1556	54.1339	0.7440
GEOS-Chem-TOMAS	98.7915	-91.7654	-48.1566	133.0152	0.7259	102.3968	53.7357	0.7022
GISS-E2.1-MATRIX	330.0558	140.7781	74.3766	188.1739	0.6504	160.3052	84.6932	0.5984
TM4-ECPL	149.2880	-41.2686	-21.6569	115.1019	0.7124	83.7891	43.9707	0.6047
TM5	75.8311	-114.7256	-60.2055	147.9848	0.7075	118.6247	62.2518	0.7229
MMM	111.1800	-79.3767	-41.6552	117.7539	0.7464	85.3984	44.8153	0.7836
Observations	190.5565
model diversity	3.120521
field=CCN02
MODEL	AVER	BIAS	NMB	RMSE	IOA	MAGE	NME	RPEARSON
CAM5-Chem-APM	207.0189	-57.2362	-21.6594	466.6057	0.1969	286.2025	108.3054	-0.1701
CAM5-Chem-ATRAS2	275.2899	11.0349	4.1758	281.2233	0.7668	178.8613	67.6851	0.6000
CAM5-MAM4	163.2000	-101.0550	-38.2415	262.3059	0.6357	147.0732	55.6558	0.7033
CAM5_MAM3	99.9726	-164.2825	-62.1682	305.6635	0.5041	172.0521	65.1083	0.7660
CAM5.3-Oslo	65.3180	-198.9373	-75.2823	341.1505	0.4364	202.5733	76.6582	0.6267
ECHAM5.5-HAM2-ELVOC_UH	67.0931	-197.1622	-74.6106	306.0470	0.5980	198.3718	75.0683	0.7960
ECHAM6-HAM2	295.0148	30.7601	11.6403	390.4329	0.3078	255.1774	96.5648	0.0198
ECHAM6-HAM2-AP	126.9156	-137.3396	-51.9723	309.2766	0.5263	179.9968	68.1148	0.4655
EMAC	96.0630	-168.1923	-63.6477	283.2552	0.6902	180.1797	68.1840	0.7022
GEOS-Chem-APM	206.0393	-58.2158	-22.0302	218.9728	0.8890	142.5392	53.9400	0.8169
GEOS-Chem-TOMAS	138.0674	-126.1876	-47.7522	266.1353	0.6408	147.6050	55.8570	0.7590
GISS-E2.1-MATRIX	256.4218	-7.8335	-2.9644	228.9321	0.7891	149.1905	56.4570	0.6815
TM4-ECPL	87.0025	-177.2526	-67.0763	297.4324	0.5857	178.8540	67.6823	0.8113
TM5	88.6529	-175.6026	-66.4519	270.6042	0.7082	176.7190	66.8744	0.8335
MMM	108.0092	-156.2459	-59.1269	279.5690	0.6131	161.3507	61.0587	0.8628
Observations	264.2551
model diversity	3.424197
field=CCN10
MODEL	AVER	BIAS	NMB	RMSE	IOA	MAGE	NME	RPEARSON
CAM5-Chem-APM	552.2808	-261.1611	-32.1057	1508.1948	0.2681	795.1002	97.7453	-0.0144
CAM5-Chem-ATRAS2	569.9177	-243.5248	-29.9376	1172.1898	0.4610	508.3040	62.4881	0.5372
CAM5-MAM4	378.6477	-434.7933	-53.4511	1236.5465	0.4070	543.9478	66.8700	0.6068
CAM5_MAM3	185.1644	-628.2776	-77.2370	1364.7645	0.3380	637.1852	78.3321	0.7142
CAM5.3-Oslo	96.4193	-717.0237	-88.1470	1444.0009	0.3320	719.1014	88.4024	0.5528
ECHAM5.5-HAM2-ELVOC_UH	198.1445	-615.2976	-75.6413	1350.5331	0.3557	636.7072	78.2733	0.5828
ECHAM6-HAM2	434.2011	-379.2410	-46.6218	1400.0029	0.2328	680.3256	83.6355	0.0115
ECHAM6-HAM2-AP	145.5592	-667.8829	-82.1059	1405.0323	0.3485	682.3851	83.8887	0.4806
EMAC	147.6494	-665.7926	-81.8489	1342.1895	0.3930	669.9758	82.3632	0.7138
GEOS-Chem-APM	338.9064	-474.5353	-58.3368	1108.6893	0.6278	519.8765	63.9108	0.7158
GEOS-Chem-TOMAS	175.8998	-637.5429	-78.3761	1358.5605	0.3474	644.3648	79.2147	0.6921
GISS-E2.1-MATRIX	1301.6904	488.2476	60.0225	1238.4347	0.6794	835.1553	102.6695	0.5354
TM4-ECPL	613.0344	-200.4084	-24.6371	993.1335	0.7207	441.2992	54.2509	0.6841
TM5	128.6738	-684.7691	-84.1818	1350.0133	0.3883	685.9955	84.3326	0.8052
MMM	220.6031	-592.8388	-72.8804	1316.8234	0.3657	600.3972	73.8096	0.7830
Observations	813.4408
model diversity	4.159647
field=N50
MODEL	AVER	BIAS	NMB	RMSE	IOA	MAGE	NME	RPEARSON
CAM5-Chem-APM	374.0049	-289.0008	-43.5896	1094.9196	0.3602	653.3340	98.5415	-0.0002
CAM5-Chem-ATRAS2	497.2528	-165.7543	-25.0005	756.3493	0.6456	412.0974	62.1561	0.5888
CAM5-MAM4	479.2606	-183.7441	-27.7139	776.0200	0.5811	426.6738	64.3546	0.5938
CAM5_MAM3	150.5786	-512.4271	-77.2887	976.2029	0.4114	519.5788	78.3674	0.7028
CAM5.3-Oslo	859.9564	196.9520	29.7060	1018.5446	0.6704	654.2170	98.6747	0.4730
ECHAM5.5-HAM2-ELVOC_UH	104.4193	-558.5880	-84.2511	1002.9069	0.4194	561.1830	84.6425	0.6665
ECHAM6-HAM2	406.5964	-256.4099	-38.6740	993.8933	0.3074	562.3727	84.8219	0.0165
ECHAM6-HAM2-AP	145.6148	-517.3920	-78.0375	1009.8833	0.3906	542.9911	81.8986	0.3663
EMAC	337.0915	-325.9136	-49.1571	760.8671	0.6535	410.0493	61.8472	0.7140
GEOS-Chem-APM	303.2291	-359.7756	-54.2645	775.7224	0.6966	439.1042	66.2295	0.6597
GEOS-Chem-TOMAS	253.9013	-409.1044	-61.7047	871.9671	0.5135	461.5318	69.6122	0.5940
GISS-E2.1-MATRIX	931.2854	268.2770	40.4639	760.0506	0.7357	565.7685	85.3341	0.6231
TM4-ECPL	336.4271	-326.5787	-49.2574	752.0856	0.6463	389.4356	58.7380	0.7915
TM5	109.8382	-553.1684	-83.4336	979.3702	0.4402	554.3766	83.6159	0.7732
MMM	254.5827	-408.4214	-61.6017	858.2939	0.5119	436.2858	65.8044	0.7581
Observations	663.0040
model diversity	3.660798
field=N80
MODEL	AVER	BIAS	NMB	RMSE	IOA	MAGE	NME	RPEARSON
CAM5-Chem-APM	259.3924	-193.8819	-42.7738	775.9740	0.3614	444.3426	98.0299	0.0199
CAM5-Chem-ATRAS2	364.8264	-88.4473	-19.5130	516.3378	0.7167	290.7036	64.1344	0.6084
CAM5-MAM4	338.4362	-114.8380	-25.3353	535.2798	0.6086	290.5883	64.1090	0.6191
CAM5_MAM3	112.0413	-341.2327	-75.2820	671.5706	0.4150	346.9095	76.5344	0.7226
CAM5.3-Oslo	305.0244	-148.2490	-32.7064	588.1453	0.5738	324.0476	71.4907	0.4602
ECHAM5.5-HAM2-ELVOC_UH	57.1389	-396.1348	-87.3944	712.6096	0.4087	397.0520	87.5967	0.6817
ECHAM6-HAM2	321.2116	-132.0627	-29.1354	700.1912	0.3039	400.1760	88.2860	0.0341
ECHAM6-HAM2-AP	133.9217	-319.3521	-70.4548	686.2391	0.3880	356.6176	78.6762	0.3623
EMAC	194.3954	-258.8773	-57.1129	558.0774	0.6225	298.5583	65.8673	0.7265
GEOS-Chem-APM	242.5957	-210.6775	-46.4792	517.4799	0.7422	282.7023	62.3692	0.6770
GEOS-Chem-TOMAS	201.3091	-251.9648	-55.5879	585.2109	0.5593	300.5418	66.3049	0.6256
GISS-E2.1-MATRIX	520.8666	67.5929	14.9122	493.3201	0.7370	329.1451	72.6153	0.6504
TM4-ECPL	100.5744	-352.6993	-77.8118	668.4482	0.4357	356.2545	78.5961	0.7692
TM5	86.2903	-366.9838	-80.9632	666.8933	0.4608	367.8999	81.1653	0.7839
MMM	155.3494	-297.9243	-65.7274	619.0746	0.4861	311.5776	68.7396	0.7740
Observations	453.2726
model diversity	3.456601
field=N120
MODEL	AVER	BIAS	NMB	RMSE	IOA	MAGE	NME	RPEARSON
CAM5-Chem-APM	187.0251	-104.2220	-35.7846	500.9695	0.3337	288.5876	99.0866	-0.0018
CAM5-Chem-ATRAS2	222.2985	-68.9487	-23.6736	320.0734	0.7623	187.5851	64.4074	0.6361
CAM5-MAM4	210.1380	-81.1095	-27.8490	329.0101	0.6362	179.1642	61.5161	0.6514
CAM5_MAM3	80.4046	-210.8430	-72.3930	414.3149	0.4280	215.7973	74.0940	0.7195
CAM5.3-Oslo	121.0633	-170.1843	-58.4328	393.5204	0.4663	202.4817	69.5221	0.5443
ECHAM5.5-HAM2-ELVOC_UH	36.0201	-255.2271	-87.6322	449.3322	0.4085	255.7264	87.8037	0.6718
ECHAM6-HAM2	238.0123	-53.2350	-18.2782	442.8380	0.3125	259.7067	89.1703	0.0464
ECHAM6-HAM2-AP	118.4407	-172.8060	-59.3330	413.7092	0.4111	218.7187	75.0971	0.3603
EMAC	124.8175	-166.4313	-57.1442	341.5451	0.6716	190.4954	65.4066	0.7255
GEOS-Chem-APM	178.3978	-112.8498	-38.7470	303.2516	0.7954	168.0850	57.7120	0.7124
GEOS-Chem-TOMAS	187.7875	-103.4602	-35.5231	329.9238	0.6770	171.6262	58.9279	0.6353
GISS-E2.1-MATRIX	242.7289	-48.5186	-16.6589	313.7816	0.6881	179.4985	61.6308	0.6630
TM4-ECPL	57.6510	-233.5967	-80.2054	429.6331	0.4240	235.1045	80.7231	0.7133
TM5	74.5874	-216.6595	-74.3900	389.7053	0.5410	217.8743	74.8072	0.7916
MMM	104.6319	-186.6163	-64.0747	382.2084	0.5058	195.2128	67.0263	0.7916
Observations	291.2480
model diversity	3.299889
field=SO4_PM1
MODEL	AVER	BIAS	NMB	RMSE	IOA	MAGE	NME	RPEARSON
CAM5-Chem-APM	1.1409	0.5123	81.5007	1.4046	0.3010	0.9171	145.9077	0.0498
CAM5-Chem-ATRAS2	0.6129	-0.0157	-2.4919	0.8310	0.7158	0.4718	75.0571	0.5584
CAM5-MAM4	0.9911	0.3626	57.6819	0.9366	0.6606	0.6026	95.8658	0.5327
CAM5_MAM3	0.7771	0.1485	23.6282	0.6132	0.7541	0.4111	65.4075	0.6064
CAM5.3-Oslo	1.5971	0.9685	154.0774	1.5990	0.5657	1.0609	168.7875	0.6419
ECHAM5.5-HAM2-ELVOC_UH	0.9056	0.2770	44.0740	1.2391	0.6089	0.5848	93.0358	0.5466
ECHAM6-HAM2	2.5207	1.8921	301.0239	3.2561	0.1628	2.1041	334.7421	0.0267
ECHAM6-HAM2-AP	0.8674	0.2388	37.9886	0.9646	0.6614	0.5377	85.5478	0.5264
EMAC	0.4666	-0.1620	-25.7736	0.6897	0.6872	0.4138	65.8248	0.5034
GEOS-Chem-APM	0.7448	0.1162	18.4861	0.5967	0.7047	0.4241	67.4634	0.5766
GEOS-Chem-TOMAS	1.3849	0.7563	120.3250	1.1418	0.5431	0.8692	138.2871	0.4521
GISS-E2.1-MATRIX	0.7634	0.1348	21.4459	0.8222	0.4918	0.5545	88.2153	0.2521
TM4-ECPL	0.6377	0.0091	1.4464	0.5693	0.8270	0.3259	51.8496	0.6975
TM5	0.1752	-0.4534	-72.1249	0.7692	0.4884	0.4634	73.7166	0.7278
MMM	0.6966	0.0680	10.8197	0.4864	0.8159	0.3362	53.4918	0.7428
Observations	.6286
model diversity	3.819793
field=ORG_PM1
MODEL	AVER	BIAS	NMB	RMSE	IOA	MAGE	NME	RPEARSON
CAM5-Chem-APM	0.7427	0.1407	23.3799	1.8031	0.1673	0.9489	157.6325	-0.0800
CAM5-Chem-ATRAS2	0.2997	-0.3023	-50.2104	1.2472	0.5646	0.4797	79.6884	0.4253
CAM5-MAM4	0.8257	0.2237	37.1568	1.2119	0.6459	0.5957	98.9592	0.4879
CAM5_MAM3	0.2510	-0.3510	-58.3064	1.2489	0.3757	0.4444	73.8252	0.4750
CAM5.3-Oslo	0.4374	-0.1646	-27.3399	1.2409	0.3845	0.5162	85.7548	0.3552
ECHAM5.5-HAM2-ELVOC_UH	0.1877	-0.4143	-68.8178	1.2723	0.3674	0.4614	76.6390	0.5063
ECHAM6-HAM2	1.2044	0.6024	100.0653	1.7387	0.2731	1.1426	189.8021	0.0312
ECHAM6-HAM2-AP	0.1427	-0.4593	-76.2911	1.3123	0.3185	0.4915	81.6432	0.4813
EMAC	0.1518	-0.4502	-74.7819	1.3308	0.2872	0.4926	81.8336	0.4140
GEOS-Chem-APM	0.2827	-0.3193	-53.0451	1.1219	0.5937	0.3821	63.4709	0.6072
GEOS-Chem-TOMAS	0.6740	0.0720	11.9584	1.0400	0.7512	0.4311	71.6104	0.6239
GISS-E2.1-MATRIX	0.2273	-0.3747	-62.2390	1.2913	0.2871	0.4653	77.3017	0.4898
TM4-ECPL	0.5372	-0.0647	-10.7561	1.2130	0.4140	0.5652	93.8824	0.3953
TM5	0.0948	-0.5072	-84.2537	1.3494	0.2930	0.5154	85.6166	0.6354
MMM	0.2382	-0.3638	-60.4373	1.2490	0.3596	0.4307	71.5414	0.5765
Observations	.6020
model diversity	4.649835

## Sheet: Melpitz
field=CCN02
MODEL	AVER	BIAS	NMB	RMSE	IOA	MAGE	NME	RPEARSON
CAM5-Chem-APM	827.2937	-533.3365	-39.1977	1256.6489	0.3681	914.1233	67.1837	-0.0631
CAM5-Chem-ATRAS2	1189.9058	-170.7231	-12.5473	1075.3975	0.5256	754.0811	55.4213	0.2427
CAM5-MAM4	616.2544	-744.3775	-54.7082	1170.9525	0.4588	811.1383	59.6148	0.2309
CAM5_MAM3	569.4821	-791.1496	-58.1457	1183.9812	0.4651	842.5783	61.9255	0.2865
CAM5.3-Oslo	246.8815	-1113.7510	-81.8554	1429.9923	0.4334	1115.3630	81.9738	0.2108
ECHAM5.5-HAM2-ELVOC_UH	309.7444	-1050.8859	-77.2351	1369.1918	0.4481	1053.8104	77.4500	0.2945
ECHAM6-HAM2	321.8177	-1038.8129	-76.3478	1364.8998	0.4460	1044.0605	76.7334	0.2620
ECHAM6-HAM2-AP	270.8812	-1089.7515	-80.0915	1416.7312	0.4305	1092.2981	80.2787	0.1667
EMAC	406.9306	-953.7006	-70.0924	1299.5396	0.4625	973.3738	71.5383	0.2828
GEOS-Chem-APM	1207.6722	-152.9589	-11.2417	990.6259	0.5168	694.2421	51.0235	0.2739
GEOS-Chem-TOMAS	757.5983	-603.0317	-44.3199	1070.6443	0.4679	707.8561	52.0240	0.2802
GISS-E2.1-MATRIX	1186.7760	-173.8566	-12.7776	876.6379	0.6305	604.2006	44.4058	0.4403
TM4-ECPL	643.9186	-716.7136	-52.6750	1107.0804	0.5142	773.7825	56.8693	0.3968
TM5	563.7740	-796.8577	-58.5652	1104.3063	0.5385	820.0833	60.2722	0.5746
MMM	522.9658	-837.6662	-61.5644	1185.9337	0.4792	849.3861	62.4258	0.4381
Observations	1360.6331
model diversity	2.731925
field=CCN07
MODEL	AVER	BIAS	NMB	RMSE	IOA	MAGE	NME	RPEARSON
CAM5-Chem-APM	1875.5190	-1095.0386	-36.8631	2414.2996	0.3542	1743.8562	58.7047	-0.0531
CAM5-Chem-ATRAS2	1734.0262	-1236.5358	-41.6264	2217.7144	0.4743	1556.9685	52.4133	0.2206
CAM5-MAM4	1301.6213	-1668.9373	-56.1826	2399.0051	0.4670	1750.2371	58.9195	0.2797
CAM5_MAM3	1346.8566	-1623.7024	-54.6598	2441.7639	0.4589	1792.0681	60.3276	0.2007
CAM5.3-Oslo	461.6245	-2508.9343	-84.4600	3048.0293	0.4230	2512.8347	84.5913	0.2436
ECHAM5.5-HAM2-ELVOC_UH	462.6260	-2507.9294	-84.4262	3039.0649	0.4230	2508.3718	84.4411	0.3052
ECHAM6-HAM2	436.1812	-2534.3748	-85.3164	3066.8555	0.4205	2535.3645	85.3498	0.2702
ECHAM6-HAM2-AP	378.1182	-2592.4395	-87.2711	3120.9302	0.4151	2592.8718	87.2857	0.2455
EMAC	498.4576	-2472.0972	-83.2199	3001.2134	0.4283	2473.2520	83.2588	0.3301
GEOS-Chem-APM	2186.9763	-783.5809	-26.3782	2086.2134	0.4524	1492.8888	50.2562	0.1685
GEOS-Chem-TOMAS	1729.4966	-1241.0566	-41.7786	2147.0469	0.4665	1459.1298	49.1197	0.2445
GISS-E2.1-MATRIX	4672.0469	1701.4817	57.2782	2985.0071	0.4575	2338.6614	78.7280	0.2533
TM4-ECPL	5750.3311	2779.7764	93.5776	3628.6150	0.4501	3052.5540	102.7603	0.3759
TM5	716.3373	-2254.2190	-75.8854	2783.6084	0.4536	2255.0049	75.9118	0.4552
MMM	1073.1884	-1897.3704	-63.8725	2527.4968	0.4616	1912.5311	64.3829	0.3693
Observations	2970.5586
model diversity	3.973682
field=N50
MODEL	AVER	BIAS	NMB	RMSE	IOA	MAGE	NME	RPEARSON
CAM5-Chem-APM	1586.9690	-530.8740	-25.0667	1566.4562	0.4343	1222.4722	57.7225	0.0533
CAM5-Chem-ATRAS2	1394.8600	-722.9857	-34.1378	1289.9116	0.6467	973.9429	45.9875	0.4891
CAM5-MAM4	1514.2568	-603.5957	-28.5005	1127.2499	0.6963	835.4143	39.4465	0.5786
CAM5_MAM3	1153.9893	-963.8533	-45.5111	1469.1056	0.5842	1164.8975	55.0040	0.4298
CAM5.3-Oslo	3324.3137	1206.4663	56.9668	4030.6206	0.3336	2069.2214	97.7042	0.3578
ECHAM5.5-HAM2-ELVOC_UH	805.4754	-1312.3688	-61.9673	1651.1790	0.5322	1349.5640	63.7235	0.4788
ECHAM6-HAM2	441.2594	-1676.5812	-79.1646	1966.5162	0.4665	1680.8551	79.3664	0.4553
ECHAM6-HAM2-AP	373.4020	-1744.4393	-82.3687	2039.0817	0.4521	1746.8293	82.4816	0.3903
EMAC	1073.4904	-1044.3519	-49.3121	1455.3374	0.5648	1135.5203	53.6169	0.4683
GEOS-Chem-APM	1763.7434	-354.1016	-16.7199	1200.5552	0.6442	885.9703	41.8336	0.4292
GEOS-Chem-TOMAS	2575.9976	458.1474	21.6327	1542.1625	0.5565	1114.2096	52.6106	0.3442
GISS-E2.1-MATRIX	5200.0791	3082.2407	145.5368	3985.4827	0.3565	3168.8589	149.6268	0.4186
TM4-ECPL	4202.3599	2084.5051	98.4259	2615.9922	0.4909	2149.4734	101.4936	0.5611
TM5	695.9683	-1421.8777	-67.1380	1693.3920	0.5243	1429.6604	67.5055	0.6299
MMM	1282.2847	-835.5602	-39.4534	1212.1667	0.6400	921.5120	43.5118	0.6416
Observations	2117.8420
model diversity	3.452720
field=N80
MODEL	AVER	BIAS	NMB	RMSE	IOA	MAGE	NME	RPEARSON
CAM5-Chem-APM	1035.0280	-423.5285	-29.0376	1187.3950	0.4273	910.4884	62.4242	0.0383
CAM5-Chem-ATRAS2	1184.0400	-274.5160	-18.8212	900.2208	0.6919	642.1723	44.0281	0.4897
CAM5-MAM4	1152.9901	-305.5647	-20.9499	806.0343	0.7083	574.0955	39.3607	0.5551
CAM5_MAM3	846.6168	-611.9374	-41.9552	1014.5552	0.6077	769.0919	52.7299	0.4592
CAM5.3-Oslo	1203.2106	-255.3474	-17.5069	1173.6652	0.6207	751.0949	51.4960	0.4146
ECHAM5.5-HAM2-ELVOC_UH	430.3799	-1028.1729	-70.4928	1279.6444	0.5065	1037.3556	71.1224	0.4948
ECHAM6-HAM2	360.7703	-1097.7910	-75.2659	1346.6019	0.4866	1103.9874	75.6908	0.4646
ECHAM6-HAM2-AP	319.4172	-1139.1389	-78.1008	1396.6304	0.4680	1144.1011	78.4410	0.3807
EMAC	640.0645	-818.4888	-56.1166	1119.3173	0.5567	866.1219	59.3824	0.4818
GEOS-Chem-APM	1302.7815	-155.7728	-10.6800	844.6415	0.6819	613.6155	42.0702	0.4810
GEOS-Chem-TOMAS	2085.5779	627.0208	42.9893	1332.7827	0.5328	955.3210	65.4980	0.3728
GISS-E2.1-MATRIX	3185.3792	1726.8225	118.3931	2412.3508	0.4228	1846.7142	126.6130	0.4472
TM4-ECPL	839.2105	-619.3470	-42.4632	921.7623	0.6425	684.0809	46.9014	0.6210
TM5	560.7055	-897.8478	-61.5576	1126.2050	0.5690	911.8831	62.5198	0.6482
MMM	825.8989	-632.6591	-43.3759	920.4576	0.6279	680.6467	46.6660	0.6587
Observations	1458.5498
model diversity	3.079565
field=N120
MODEL	AVER	BIAS	NMB	RMSE	IOA	MAGE	NME	RPEARSON
CAM5-Chem-APM	654.7690	-217.7755	-24.9587	753.1386	0.4189	566.7549	64.9542	0.0333
CAM5-Chem-ATRAS2	841.0172	-31.5257	-3.6131	609.7083	0.6917	424.4825	48.6488	0.4790
CAM5-MAM4	750.2266	-122.3170	-14.0184	518.1300	0.6931	360.9901	41.3721	0.5054
CAM5_MAM3	527.4902	-345.0559	-39.5459	609.8052	0.6105	444.2997	50.9200	0.4686
CAM5.3-Oslo	460.4143	-412.1314	-47.2333	643.2444	0.5837	464.0913	53.1882	0.4644
ECHAM5.5-HAM2-ELVOC_UH	199.4179	-673.1229	-77.1448	834.1004	0.4826	674.8358	77.3411	0.5193
ECHAM6-HAM2	269.7399	-602.8062	-69.0860	780.6798	0.5006	612.0069	70.1404	0.4470
ECHAM6-HAM2-AP	249.5854	-622.9605	-71.3958	809.5807	0.4762	631.9283	72.4236	0.3533
EMAC	401.0800	-471.4629	-54.0331	692.0082	0.5711	519.8231	59.5755	0.4530
GEOS-Chem-APM	840.7443	-31.8006	-3.6446	532.8013	0.7115	386.0922	44.2490	0.5158
GEOS-Chem-TOMAS	1580.5166	707.9746	81.1391	1078.1489	0.4819	806.4476	92.4248	0.3984
GISS-E2.1-MATRIX	1512.6182	640.0728	73.3570	1100.7897	0.5235	785.7194	90.0492	0.4690
TM4-ECPL	286.9148	-585.6297	-67.1174	732.6181	0.5476	590.6125	67.6885	0.6414
TM5	473.2388	-399.3075	-45.7636	578.8187	0.6662	439.0122	50.3140	0.6520
MMM	478.5770	-393.9668	-45.1515	586.4012	0.6129	422.8638	48.4633	0.6382
Observations	872.5449
model diversity	2.981604
field=SO4_PM1
MODEL	AVER	BIAS	NMB	RMSE	IOA	MAGE	NME	RPEARSON
CAM5-Chem-APM	1.7841	0.1529	9.3707	2.1470	0.2841	1.4870	91.1578	-0.0951
CAM5-Chem-ATRAS2	2.3882	0.7570	46.4069	2.3006	0.5071	1.5362	94.1741	0.3311
CAM5-MAM4	2.4145	0.7833	48.0172	2.6496	0.3452	1.5847	97.1489	0.1628
CAM5_MAM3	1.9426	0.3114	19.0879	1.5367	0.6171	0.9907	60.7325	0.4094
CAM5.3-Oslo	3.5090	1.8778	115.1190	3.2855	0.3219	2.4802	152.0462	0.1572
ECHAM5.5-HAM2-ELVOC_UH	2.8106	1.1794	72.3016	4.2368	0.3498	1.8870	115.6789	0.3461
ECHAM6-HAM2	2.9671	1.3358	81.8935	3.0510	0.4668	1.8153	111.2875	0.4023
ECHAM6-HAM2-AP	2.0452	0.4140	25.3806	1.9211	0.5412	1.2379	75.8903	0.3304
EMAC	2.0227	0.3915	23.9995	1.8940	0.5883	1.2347	75.6896	0.4025
GEOS-Chem-APM	1.1635	-0.4677	-28.6701	1.4345	0.5278	0.9249	56.7005	0.3054
GEOS-Chem-TOMAS	1.3566	-0.2746	-16.8326	1.2936	0.5782	0.8576	52.5770	0.3987
GISS-E2.1-MATRIX	1.7525	0.1213	7.4356	1.4791	0.5795	0.9689	59.3980	0.3493
TM4-ECPL	2.7732	1.1420	70.0107	2.7693	0.5068	1.4851	91.0403	0.4484
TM5	0.4760	-1.1552	-70.8167	1.7140	0.4606	1.1709	71.7801	0.3739
MMM	1.7300	0.0988	6.0567	1.2630	0.6353	0.8702	53.3489	0.4481
Observations	1.6312
model diversity	2.570514
field=ORG_PM1
MODEL	AVER	BIAS	NMB	RMSE	IOA	MAGE	NME	RPEARSON
CAM5-Chem-APM	2.4143	-2.3421	-49.2411	5.0403	0.3913	3.4839	73.2473	-0.0137
CAM5-Chem-ATRAS2	2.4362	-2.3202	-48.7813	4.6310	0.5805	3.1105	65.3968	0.3684
CAM5-MAM4	5.2656	0.5092	10.7050	4.7215	0.5625	3.2777	68.9111	0.3103
CAM5_MAM3	2.9812	-1.7752	-37.3226	4.1075	0.5768	2.6738	56.2151	0.4168
CAM5.3-Oslo	1.8462	-2.9101	-61.1842	4.7328	0.5170	3.1091	65.3664	0.3717
ECHAM5.5-HAM2-ELVOC_UH	1.8389	-2.9175	-61.3388	4.6380	0.5215	3.0757	64.6650	0.4419
ECHAM6-HAM2	1.9035	-2.8529	-59.9796	4.6280	0.5136	3.0653	64.4470	0.4198
ECHAM6-HAM2-AP	1.5582	-3.1982	-67.2396	4.9581	0.4870	3.3537	70.5107	0.3298
EMAC	0.6806	-4.0758	-85.6918	5.6446	0.4420	4.0895	85.9785	0.2588
GEOS-Chem-APM	2.9759	-1.7805	-37.4346	3.8281	0.6209	2.3545	49.5012	0.5352
GEOS-Chem-TOMAS	8.7667	4.0103	84.3142	6.5620	0.5609	4.8579	102.1348	0.4648
GISS-E2.1-MATRIX	2.8198	-1.9366	-40.7158	3.9392	0.5924	2.5081	52.7305	0.5189
TM4-ECPL	3.2213	-1.5351	-32.2752	3.5771	0.6402	2.1520	45.2439	0.6033
TM5	1.3255	-3.4309	-72.1332	4.9288	0.4937	3.4548	72.6343	0.5819
MMM	2.1487	-2.6076	-54.8241	4.3166	0.5366	2.7562	57.9465	0.5597
Observations	4.7564
model diversity	3.439914
field=SS_PM1
MODEL	AVER	BIAS	NMB	RMSE	IOA	MAGE	NME	RPEARSON
CAM5-Chem-APM	2.0769	1.9638	1736.6156	3.4604	0.0318	1.9957	1764.8318	0.0075
CAM5-Chem-ATRAS2	0.2887	0.1757	155.3343	0.5348	0.0868	0.2952	261.0127	-0.0904
CAM5-MAM4	0.4879	0.3748	331.4319	0.9504	0.0462	0.4895	432.8352	-0.0947
CAM5_MAM3	0.9175	0.8044	711.3511	1.5176	0.0478	0.8672	766.9017	-0.0629
CAM5.3-Oslo	0.2684	0.1553	137.3732	0.4782	0.1362	0.2778	245.6596	-0.0395
ECHAM5.5-HAM2-ELVOC_UH	0.0831	-0.0299	-26.4776	0.2111	0.2337	0.1259	111.3084	-0.1049
ECHAM6-HAM2	0.2200	0.1069	94.5577	0.4375	0.1074	0.2401	212.2777	-0.0813
ECHAM6-HAM2-AP	0.6806	0.5675	501.8824	1.2559	0.0414	0.6649	587.9989	-0.0871
EMAC	0.3315	0.2184	193.1069	0.4156	0.1975	0.2885	255.1502	-0.0193
GEOS-Chem-APM	1.1279	1.0148	897.4307	2.6051	0.0245	1.0876	961.7953	-0.0051
GEOS-Chem-TOMAS	0.3119	0.1988	175.8393	0.4985	0.1470	0.2756	243.7011	0.0098
GISS-E2.1-MATRIX	1.4620	1.3489	1192.8748	2.8113	0.0307	1.3994	1237.4843	0.0028
TM4-ECPL	1.1518	1.0387	918.5162	1.7283	0.0471	1.0773	952.6644	-0.0702
TM5	0.0952	-0.0179	-15.8426	0.1703	0.2294	0.1013	89.5814	-0.0104
MMM	0.3562	0.2431	214.9991	0.5586	0.0952	0.3338	295.1458	-0.0795
Observations	.1131
model diversity	4.952603

## Sheet: PuydeDome
field=CCN02
MODEL	AVER	BIAS	NMB	RMSE	IOA	MAGE	NME	RPEARSON
CAM5-Chem-APM	298.8616	-40.0887	-11.8273	354.9466	0.5425	249.2199	73.5270	0.2401
CAM5-Chem-ATRAS2	350.2432	11.2929	3.3317	260.5193	0.7929	174.6696	51.5325	0.6424
CAM5-MAM4	120.5431	-218.4075	-64.4364	333.3630	0.5482	229.5982	67.7380	0.5232
CAM5_MAM3	166.0455	-172.9050	-51.0119	325.6128	0.4906	226.6907	66.8802	0.3348
CAM5.3-Oslo	103.4171	-235.5332	-69.4891	339.9249	0.5447	239.4927	70.6572	0.6230
ECHAM5.5-HAM2-ELVOC_UH	179.5780	-159.3722	-47.0194	301.4639	0.5897	199.1718	58.7614	0.4855
ECHAM6-HAM2	154.8125	-184.1379	-54.3260	313.3199	0.5777	212.9004	62.8117	0.4996
ECHAM6-HAM2-AP	131.7661	-207.1842	-61.1253	332.7189	0.5306	230.6802	68.0573	0.4635
EMAC	79.9102	-259.0400	-76.4242	369.9556	0.5123	265.3625	78.2895	0.4356
GEOS-Chem-APM	427.3059	88.3556	26.0674	315.1772	0.7444	185.5880	54.7538	0.6069
GEOS-Chem-TOMAS	362.7836	23.8333	7.0315	258.5963	0.6926	173.6530	51.2326	0.5182
GISS-E2.1-MATRIX	220.0229	-118.9274	-35.0870	292.9735	0.5420	193.4310	57.0677	0.4053
TM4-ECPL	130.4099	-208.5407	-61.5255	322.9541	0.5735	219.1658	64.6602	0.5492
TM5	103.6674	-235.2828	-69.4152	348.1794	0.5136	244.3879	72.1014	0.5726
MMM	151.9233	-187.0273	-55.1784	300.4759	0.5807	199.8215	58.9531	0.6697
Observations	338.9502
model diversity	3.355672
field=N50
MODEL	AVER	BIAS	NMB	RMSE	IOA	MAGE	NME	RPEARSON
CAM5-Chem-APM	665.0410	-88.2006	-11.7095	665.7875	0.6193	506.2531	67.2099	0.3498
CAM5-Chem-ATRAS2	591.7059	-161.5355	-21.4454	469.0542	0.7789	330.7347	43.9082	0.6566
CAM5-MAM4	231.9157	-521.3254	-69.2109	708.9750	0.5433	534.7811	70.9973	0.6224
CAM5_MAM3	233.1874	-520.0541	-69.0421	735.9830	0.5094	552.0157	73.2854	0.4500
CAM5.3-Oslo	1875.4910	1122.2479	148.9891	2212.1184	0.4327	1259.4835	167.2085	0.6921
ECHAM5.5-HAM2-ELVOC_UH	360.7679	-392.4736	-52.1046	625.8882	0.5774	445.7468	59.1771	0.5360
ECHAM6-HAM2	237.2026	-516.0390	-68.5091	704.6490	0.5539	527.6202	70.0466	0.6153
ECHAM6-HAM2-AP	191.8402	-561.4017	-74.5314	751.3680	0.5218	572.0640	75.9470	0.5833
EMAC	180.4780	-572.7631	-76.0398	756.9935	0.5247	580.9049	77.1207	0.5831
GEOS-Chem-APM	748.2099	-5.0315	-0.6680	543.6177	0.7687	366.9724	48.7191	0.6050
GEOS-Chem-TOMAS	834.6271	81.3864	10.8048	620.4978	0.6316	418.0095	55.4947	0.4254
GISS-E2.1-MATRIX	951.7885	198.5461	26.3589	774.0469	0.3844	573.7788	76.1746	0.0691
TM4-ECPL	297.5592	-455.6829	-60.4963	648.4319	0.5746	482.7119	64.0846	0.6619
TM5	149.6043	-603.6375	-80.1386	788.1990	0.5051	607.3893	80.6367	0.6781
MMM	323.7047	-429.5369	-57.0251	615.6059	0.6006	448.8589	59.5903	0.7445
Observations	753.2416
model diversity	4.411088
field=N80
MODEL	AVER	BIAS	NMB	RMSE	IOA	MAGE	NME	RPEARSON
CAM5-Chem-APM	415.1105	-33.5726	-7.4825	458.4713	0.6038	334.5194	74.5558	0.3207
CAM5-Chem-ATRAS2	448.5992	-0.0840	-0.0187	301.0872	0.8445	211.5004	47.1380	0.7206
CAM5-MAM4	175.8015	-272.8814	-60.8183	418.5487	0.5900	295.0842	65.7667	0.6373
CAM5_MAM3	189.3904	-259.2928	-57.7897	432.1925	0.5355	307.5815	68.5521	0.5011
CAM5.3-Oslo	601.8843	153.2013	34.1447	499.5110	0.7582	293.9480	65.5135	0.7128
ECHAM5.5-HAM2-ELVOC_UH	228.0409	-220.6423	-49.1755	396.2175	0.5975	272.0999	60.6441	0.5554
ECHAM6-HAM2	194.2546	-254.4287	-56.7057	409.1151	0.5985	285.2144	63.5670	0.6162
ECHAM6-HAM2-AP	167.1744	-281.5087	-62.7411	436.5878	0.5594	309.1558	68.9029	0.5823
EMAC	134.0691	-314.6140	-70.1194	458.7428	0.5505	330.6976	73.7041	0.5679
GEOS-Chem-APM	527.3426	78.6595	17.5312	351.5900	0.8037	224.8087	50.1041	0.6708
GEOS-Chem-TOMAS	611.5535	162.8708	36.2997	392.8906	0.7177	284.9136	63.5000	0.5696
GISS-E2.1-MATRIX	521.7588	73.0755	16.2867	469.0226	0.4214	347.9121	77.5407	0.1185
TM4-ECPL	106.4616	-342.2216	-76.2725	481.8680	0.5246	348.2632	77.6190	0.6820
TM5	115.6169	-333.0663	-74.2320	475.7816	0.5255	343.2211	76.4952	0.6708
MMM	216.4442	-232.2390	-51.7601	376.7235	0.6283	260.5439	58.0686	0.7507
Observations	448.6831
model diversity	3.859196
field=N120
MODEL	AVER	BIAS	NMB	RMSE	IOA	MAGE	NME	RPEARSON
CAM5-Chem-APM	262.6515	-38.6982	-12.8416	320.1299	0.5816	231.2130	76.7258	0.2914
CAM5-Chem-ATRAS2	285.6274	-15.7224	-5.2173	218.5039	0.8459	148.6012	49.3119	0.7261
CAM5-MAM4	121.7074	-179.6425	-59.6126	287.4998	0.6025	198.1177	65.7434	0.6231
CAM5_MAM3	136.3434	-165.0063	-54.7557	294.0074	0.5397	206.4588	68.5114	0.5051
CAM5.3-Oslo	201.2834	-100.0663	-33.2060	215.6305	0.7794	146.2400	48.5283	0.7296
ECHAM5.5-HAM2-ELVOC_UH	158.0970	-143.2527	-47.5370	274.1890	0.6055	185.0019	61.3911	0.5447
ECHAM6-HAM2	147.4206	-153.9292	-51.0799	277.0469	0.6062	188.0769	62.4115	0.5782
ECHAM6-HAM2-AP	137.3549	-163.9946	-54.4200	288.3245	0.5745	199.3861	66.1644	0.5454
EMAC	97.8628	-203.4866	-67.5251	315.6971	0.5535	222.7296	73.9107	0.5057
GEOS-Chem-APM	314.2097	12.8599	4.2674	217.3371	0.8244	147.4529	48.9308	0.6839
GEOS-Chem-TOMAS	491.3106	189.9610	63.0367	317.9799	0.6982	242.4857	80.4665	0.5936
GISS-E2.1-MATRIX	221.0214	-80.3286	-26.6563	300.5596	0.4379	219.0054	72.6748	0.1619
TM4-ECPL	63.6685	-237.6810	-78.8721	340.2994	0.5158	241.2301	80.0499	0.6641
TM5	96.1191	-205.2307	-68.1038	311.5750	0.5409	218.8043	72.6081	0.6678
MMM	142.1896	-159.1602	-52.8158	266.9413	0.6143	180.8031	59.9978	0.7353
Observations	301.3497
model diversity	3.594758

## Sheet: Vavihill
field=nact03
MODEL	AVER	BIAS	NMB	RMSE	IOA	MAGE	NME	RPEARSON
CAM5-Chem-APM	251.3279	86.0313	52.0468	182.9577	0.3211	140.7703	85.1624	0.0339
CAM5-Chem-ATRAS2	276.3557	111.0603	67.1887	159.5172	0.4270	128.9718	78.0246	0.3287
CAM5-MAM4	207.0396	41.7432	25.2536	89.6688	0.6074	73.2263	44.3001	0.4171
CAM5_MAM3	212.2963	46.9997	28.4336	94.1196	0.6677	68.3347	41.3408	0.5538
CAM5.3-Oslo	115.9807	-49.3158	-29.8348	106.3915	0.4444	74.6690	45.1728	0.0329
ECHAM5.5-HAM2-ELVOC_UH	114.6200	-50.6760	-30.6577	100.8349	0.4695	73.2279	44.3010	0.1231
ECHAM6-HAM2	168.7976	3.5013	2.1182	93.0273	0.5426	74.2768	44.9356	0.2631
ECHAM6-HAM2-AP	151.4321	-13.8640	-8.3873	104.9140	0.3968	81.0387	49.0264	-0.0094
EMAC	164.4885	-0.8087	-0.4892	191.7184	0.2859	143.8380	87.0176	0.0213
GEOS-Chem-APM	352.4653	187.1689	113.2324	228.5869	0.4084	192.4398	116.4212	0.5469
GEOS-Chem-TOMAS	254.6358	89.3394	54.0481	126.7316	0.5504	100.7236	60.9352	0.4831
GISS-E2.1-MATRIX	314.7236	149.4278	90.4000	167.6705	0.5232	149.7541	90.5974	0.7066
TM4-ECPL	230.0344	64.7385	39.1651	94.0391	0.6134	76.6121	46.3483	0.5191
TM5	168.1489	2.8527	1.7258	77.5092	0.7990	57.8544	35.0005	0.7205
MMM	200.3771	35.0813	21.2233	73.2700	0.7024	59.4106	35.9419	0.5617
Observations	165.2962
model diversity	1.942866
field=nact06
MODEL	AVER	BIAS	NMB	RMSE	IOA	MAGE	NME	RPEARSON
CAM5-Chem-APM	384.7184	130.9464	51.6001	299.1507	0.3031	224.4282	88.4371	-0.0066
CAM5-Chem-ATRAS2	412.7195	158.9492	62.6347	242.9264	0.4517	199.6807	78.6852	0.3232
CAM5-MAM4	288.8400	35.0691	13.8192	126.5969	0.6833	98.6057	38.8561	0.4885
CAM5_MAM3	296.7220	42.9515	16.9253	137.4522	0.7087	100.7929	39.7180	0.5467
CAM5.3-Oslo	156.0516	-97.7200	-38.5071	178.4122	0.4609	125.6518	49.5137	0.0908
ECHAM5.5-HAM2-ELVOC_UH	158.2670	-95.5041	-37.6339	170.5413	0.4974	125.2950	49.3732	0.1918
ECHAM6-HAM2	212.4117	-41.3594	-16.2979	153.5297	0.5356	117.7230	46.3894	0.2503
ECHAM6-HAM2-AP	188.0118	-65.7594	-25.9128	172.9636	0.4301	127.6146	50.2872	0.0460
EMAC	178.3026	-75.4619	-29.7369	233.0276	0.4201	182.4222	71.8862	0.1215
GEOS-Chem-APM	549.0361	295.2646	116.3506	377.4868	0.4212	306.2849	120.6932	0.5612
GEOS-Chem-TOMAS	356.5376	102.7665	40.4957	170.3722	0.6148	133.2001	52.4882	0.4916
GISS-E2.1-MATRIX	527.5293	273.7576	107.8756	303.6999	0.4890	274.2062	108.0524	0.6687
TM4-ECPL	405.2882	151.5171	59.7061	192.4735	0.5246	163.8525	64.5669	0.4315
TM5	200.3960	-53.3754	-21.0328	118.2505	0.8019	93.3333	36.7785	0.7168
MMM	276.5801	22.8088	8.9879	108.2885	0.7343	82.3092	32.4344	0.5631
Observations	253.7716
model diversity	2.281164
field=CCN02
MODEL	AVER	BIAS	NMB	RMSE	IOA	MAGE	NME	RPEARSON
CAM5-Chem-APM	458.6100	28.2031	6.5527	570.9123	0.2959	406.6572	94.4821	-0.0728
CAM5-Chem-ATRAS2	590.2192	159.8114	37.1303	460.6974	0.6060	316.7041	73.5825	0.4447
CAM5-MAM4	289.2588	-141.1474	-32.7940	309.3194	0.6259	211.2180	49.0740	0.4921
CAM5_MAM3	275.7672	-154.6394	-35.9286	321.9944	0.6044	226.7921	52.6925	0.4572
CAM5.3-Oslo	127.4692	-302.9379	-70.3841	425.6408	0.4768	314.7951	73.1390	0.3124
ECHAM5.5-HAM2-ELVOC_UH	201.9767	-228.4304	-53.0731	366.5224	0.5609	265.7802	61.7509	0.4285
ECHAM6-HAM2	229.8493	-200.5571	-46.5971	351.9550	0.5498	246.7031	57.3186	0.4049
ECHAM6-HAM2-AP	203.4360	-226.9708	-52.7340	380.8667	0.4897	267.1815	62.0765	0.2803
EMAC	239.1983	-191.2086	-44.4251	374.6005	0.5673	260.1036	60.4320	0.3299
GEOS-Chem-APM	811.9790	381.5722	88.6538	639.2795	0.5713	440.9126	102.4409	0.5899
GEOS-Chem-TOMAS	372.6093	-57.7974	-13.4285	307.9744	0.6488	213.6897	49.6483	0.4404
GISS-E2.1-MATRIX	479.7739	49.3676	11.4700	302.3200	0.7534	209.4119	48.6544	0.5922
TM4-ECPL	260.3001	-170.1070	-39.5224	308.3938	0.6474	214.5746	49.8539	0.5720
TM5	236.9549	-193.4518	-44.9463	287.9089	0.7294	216.0220	50.1902	0.7371
MMM	263.9774	-166.4294	-38.6679	303.6385	0.6279	205.2278	47.6823	0.5940
Observations	430.4068
model diversity	3.034934
field=CCN07
MODEL	AVER	BIAS	NMB	RMSE	IOA	MAGE	NME	RPEARSON
CAM5-Chem-APM	1188.6440	193.6046	19.4570	1130.5233	0.3348	855.4671	85.9733	-0.0376
CAM5-Chem-ATRAS2	1033.2281	38.1887	3.8379	711.6953	0.6733	509.8217	51.2364	0.4556
CAM5-MAM4	533.2238	-461.8152	-46.4118	683.3188	0.6075	511.9720	51.4525	0.5982
CAM5_MAM3	551.8604	-443.1774	-44.5387	764.4174	0.5594	583.3570	58.6266	0.3535
CAM5.3-Oslo	261.3235	-733.7169	-73.7375	940.0903	0.4852	747.7399	75.1468	0.3502
ECHAM5.5-HAM2-ELVOC_UH	292.0293	-703.0087	-70.6514	888.8732	0.5083	711.3233	71.4870	0.5083
ECHAM6-HAM2	310.6971	-684.3414	-68.7754	891.1214	0.4880	699.2803	70.2767	0.4160
ECHAM6-HAM2-AP	275.5444	-719.4956	-72.3083	927.7385	0.4716	731.1155	73.4761	0.3542
EMAC	289.5512	-705.4873	-70.9005	904.9801	0.4987	716.3651	71.9937	0.4235
GEOS-Chem-APM	1524.5396	529.5016	53.2142	1094.2805	0.5840	711.4337	71.4981	0.5043
GEOS-Chem-TOMAS	650.7201	-344.3200	-34.6037	644.6085	0.6029	471.2459	47.3596	0.4966
GISS-E2.1-MATRIX	2328.8228	1333.7864	134.0437	1640.2766	0.4469	1367.3256	137.4144	0.5149
TM4-ECPL	2606.7688	1611.7262	161.9763	2005.2291	0.3635	1630.1130	163.8241	0.4069
TM5	294.9595	-700.0813	-70.3572	866.3799	0.5238	708.7992	71.2334	0.6290
MMM	491.6288	-503.4094	-50.5920	715.9473	0.5701	536.2826	53.8957	0.6152
Observations	995.0384
model diversity	3.920858
field=CCN10
MODEL	AVER	BIAS	NMB	RMSE	IOA	MAGE	NME	RPEARSON
CAM5-Chem-APM	1420.4014	238.0984	20.1385	1291.4790	0.3361	975.9683	82.5479	-0.0345
CAM5-Chem-ATRAS2	1133.4049	-48.9004	-4.1360	801.3058	0.6518	583.4304	49.3468	0.4181
CAM5-MAM4	578.0715	-604.2343	-51.1065	830.2453	0.5742	644.9981	54.5543	0.5712
CAM5_MAM3	597.2455	-585.0595	-49.4846	916.1826	0.5338	714.8481	60.4622	0.3157
CAM5.3-Oslo	294.9317	-887.3733	-75.0545	1108.4158	0.4754	905.7889	76.6121	0.3105
ECHAM5.5-HAM2-ELVOC_UH	325.2180	-857.0876	-72.4929	1051.7660	0.4962	863.8314	73.0633	0.4796
ECHAM6-HAM2	322.1148	-860.1895	-72.7553	1070.1448	0.4741	869.6044	73.5516	0.3974
ECHAM6-HAM2-AP	284.0260	-898.2791	-75.9769	1107.8003	0.4621	904.3362	76.4892	0.3521
EMAC	331.9513	-850.3524	-71.9232	1058.3279	0.4865	859.7711	72.7199	0.4118
GEOS-Chem-APM	1706.0074	523.7028	44.2951	1219.0758	0.5730	780.6885	66.0310	0.4789
GEOS-Chem-TOMAS	725.6285	-456.6758	-38.6259	768.2057	0.5747	576.1361	48.7299	0.4603
GISS-E2.1-MATRIX	3022.0925	1839.7819	155.6097	2198.8896	0.3831	1866.8441	157.8987	0.4603
TM4-ECPL	3931.6125	2749.3157	232.5386	3261.1765	0.2706	2751.9697	232.7630	0.3583
TM5	329.4879	-852.8179	-72.1318	1028.9460	0.5045	860.1921	72.7555	0.6008
MMM	540.6755	-641.6296	-54.2694	862.3841	0.5468	668.3662	56.5308	0.5816
Observations	1182.3053
model diversity	4.314546
field=N50
MODEL	AVER	BIAS	NMB	RMSE	IOA	MAGE	NME	RPEARSON
CAM5-Chem-APM	1053.5844	-198.9574	-15.8843	1103.1946	0.4339	856.9828	68.4196	0.0602
CAM5-Chem-ATRAS2	976.1293	-276.4124	-22.0681	827.4126	0.6479	601.4748	48.0204	0.4314
CAM5-MAM4	728.6067	-523.9343	-41.8297	836.6246	0.5959	612.9417	48.9359	0.5265
CAM5_MAM3	515.5280	-737.0146	-58.8416	1021.6426	0.5182	789.6070	63.0404	0.3956
CAM5.3-Oslo	2480.6970	1228.1528	98.0530	3288.4319	0.2740	1736.6873	138.6532	0.3364
ECHAM5.5-HAM2-ELVOC_UH	403.1282	-849.4158	-67.8155	1096.1316	0.4981	867.2477	69.2391	0.4347
ECHAM6-HAM2	332.0931	-920.4487	-73.4866	1164.2734	0.4755	926.7975	73.9934	0.3731
ECHAM6-HAM2-AP	289.7756	-962.7643	-76.8649	1202.0801	0.4649	966.3719	77.1530	0.3515
EMAC	749.7716	-502.7697	-40.1400	876.8769	0.5690	639.1395	51.0275	0.4000
GEOS-Chem-APM	1255.6606	3.1178	0.2489	800.5317	0.7257	577.6498	46.1183	0.5413
GEOS-Chem-TOMAS	932.4258	-320.1183	-25.5575	938.9207	0.5063	663.2706	52.9540	0.2341
GISS-E2.1-MATRIX	2438.3552	1185.8156	94.6728	1549.9863	0.4928	1269.2686	101.3355	0.4492
TM4-ECPL	2037.8717	785.3320	62.6991	1300.9672	0.4757	973.0284	77.6844	0.3047
TM5	331.9848	-920.5566	-73.4952	1127.2031	0.4997	925.1177	73.8593	0.5831
MMM	699.4105	-553.1299	-44.1606	838.6262	0.5883	607.8839	48.5321	0.5835
Observations	1252.5403
model diversity	3.351151
field=N80
MODEL	AVER	BIAS	NMB	RMSE	IOA	MAGE	NME	RPEARSON
CAM5-Chem-APM	612.8148	-172.0561	-21.9216	771.6680	0.4051	583.9563	74.4015	0.0251
CAM5-Chem-ATRAS2	756.3527	-28.5185	-3.6335	548.9913	0.7228	384.4534	48.9830	0.5224
CAM5-MAM4	561.9802	-222.8913	-28.3984	492.7516	0.6886	342.8559	43.6830	0.6023
CAM5_MAM3	394.5787	-390.2921	-49.7268	624.1696	0.5623	450.4186	57.3875	0.4672
CAM5.3-Oslo	876.6260	91.7533	11.6902	889.0807	0.5617	534.3378	68.0796	0.4016
ECHAM5.5-HAM2-ELVOC_UH	241.0390	-543.8326	-69.2893	729.5411	0.5076	554.9333	70.7037	0.4977
ECHAM6-HAM2	278.1496	-506.7204	-64.5609	708.5779	0.5128	524.7562	66.8588	0.4394
ECHAM6-HAM2-AP	251.4023	-533.4700	-67.9691	734.8193	0.4941	546.2255	69.5942	0.3998
EMAC	440.6527	-344.2186	-43.8567	594.1614	0.6078	418.5312	53.3248	0.4853
GEOS-Chem-APM	904.3530	119.4819	15.2231	579.5363	0.7421	396.9510	50.5753	0.5830
GEOS-Chem-TOMAS	750.7018	-34.1678	-4.3533	592.5704	0.5712	413.6313	52.7005	0.3248
GISS-E2.1-MATRIX	1368.9116	584.0437	74.4126	858.8929	0.5803	681.8490	86.8739	0.4972
TM4-ECPL	399.0663	-385.8033	-49.1549	608.9270	0.5517	431.9376	55.0329	0.5318
TM5	270.8609	-514.0098	-65.4896	672.5972	0.5565	522.7946	66.6089	0.6709
MMM	440.4526	-344.4181	-43.8821	557.4450	0.6082	385.7230	49.1447	0.6375
Observations	784.8719
model diversity	2.899123
field=N120
MODEL	AVER	BIAS	NMB	RMSE	IOA	MAGE	NME	RPEARSON
CAM5-Chem-APM	372.0388	-66.0197	-15.0710	492.8341	0.3421	358.6176	81.8652	-0.0444
CAM5-Chem-ATRAS2	485.9827	47.9248	10.9403	372.3212	0.7162	253.1310	57.7847	0.5420
CAM5-MAM4	364.6272	-73.4315	-16.7629	273.5532	0.7397	189.6914	43.3028	0.6064
CAM5_MAM3	255.9383	-182.1207	-41.5745	334.9709	0.6063	230.2176	52.5541	0.5202
CAM5.3-Oslo	313.5326	-124.5261	-28.4268	340.0082	0.6297	222.7234	50.8433	0.4280
ECHAM5.5-HAM2-ELVOC_UH	127.4685	-310.5907	-70.9016	424.6591	0.5052	315.5117	72.0250	0.5164
ECHAM6-HAM2	206.1768	-231.8824	-52.9341	376.1878	0.5512	264.3111	60.3369	0.4390
ECHAM6-HAM2-AP	195.4210	-242.6373	-55.3892	389.0405	0.5233	270.4816	61.7455	0.3865
EMAC	272.7526	-165.3061	-37.7361	344.5528	0.6536	237.7698	54.2781	0.4779
GEOS-Chem-APM	584.3739	146.3151	33.4008	403.2231	0.7145	270.9722	61.8575	0.5948
GEOS-Chem-TOMAS	581.5982	143.5390	32.7671	373.1116	0.6460	273.4661	62.4268	0.4537
GISS-E2.1-MATRIX	586.4792	148.4207	33.8815	360.8923	0.6891	266.8743	60.9221	0.5347
TM4-ECPL	133.8092	-304.2502	-69.4542	406.6769	0.5331	308.2302	70.3628	0.6500
TM5	222.1007	-215.9574	-49.2988	319.4516	0.6776	234.1646	53.4551	0.7161
MMM	270.7293	-167.3295	-38.1980	305.3721	0.6596	203.9999	46.5691	0.6470
Observations	438.0585
model diversity	2.748477

## Sheet: NotoPeninsula
field=CCN02
MODEL	AVER	BIAS	NMB	RMSE	IOA	MAGE	NME	RPEARSON
CAM5-Chem-APM	589.6168	-553.5886	-48.4242	1013.3860	0.4501	735.8798	64.3699	0.1838
CAM5-Chem-ATRAS2	540.2127	-602.9922	-52.7457	907.4659	0.6184	672.3192	58.8100	0.5650
CAM5-MAM4	560.8681	-582.3374	-50.9390	906.1000	0.5779	655.5684	57.3447	0.5320
CAM5_MAM3	505.1762	-638.0298	-55.8106	963.4348	0.5139	693.8180	60.6906	0.4863
CAM5.3-Oslo	210.8274	-932.3788	-81.5583	1197.9471	0.4599	939.8693	82.2135	0.4365
ECHAM5.5-HAM2-ELVOC_UH	301.0870	-842.1190	-73.6629	1071.0648	0.5212	849.8923	74.3429	0.6456
ECHAM6-HAM2	266.0595	-877.1470	-76.7270	1135.3213	0.4778	881.4028	77.0992	0.5612
ECHAM6-HAM2-AP	219.2661	-923.9401	-80.8201	1181.0148	0.4652	926.7902	81.0694	0.5504
EMAC	365.5227	-777.6835	-68.0266	1034.0582	0.5833	798.4743	69.8452	0.5577
GEOS-Chem-APM	771.2850	-371.9207	-32.5331	745.9545	0.6960	519.7866	45.4675	0.6160
GEOS-Chem-TOMAS	665.9928	-477.2139	-41.7435	859.4843	0.5503	605.0544	52.9261	0.4897
GISS-E2.1-MATRIX	756.9985	-386.2065	-33.7828	875.9005	0.5323	606.5244	53.0547	0.3537
TM4-ECPL	372.5815	-770.6248	-67.4091	1001.0228	0.5434	779.9675	68.2263	0.6927
TM5	482.0185	-661.1862	-57.8362	912.4831	0.5992	685.6430	59.9755	0.6742
MMM	414.3083	-728.8975	-63.7591	983.7817	0.5331	740.6817	64.7899	0.6746
Observations	1143.2057
model diversity	2.626434
field=CCN08
MODEL	AVER	BIAS	NMB	RMSE	IOA	MAGE	NME	RPEARSON
CAM5-Chem-APM	1180.6144	-631.7482	-34.8577	1712.2985	0.3936	1092.1925	60.2635	0.1274
CAM5-Chem-ATRAS2	1174.3003	-638.0629	-35.2061	1538.7184	0.5279	907.7718	50.0878	0.3825
CAM5-MAM4	1073.3983	-738.9661	-40.7736	1564.9224	0.5281	919.1183	50.7138	0.3989
CAM5_MAM3	855.2111	-957.1517	-52.8124	1705.4335	0.4479	1046.0476	57.7174	0.3298
CAM5.3-Oslo	596.1509	-1216.2103	-67.1064	1847.0193	0.4820	1270.7710	70.1168	0.3737
ECHAM5.5-HAM2-ELVOC_UH	471.1642	-1341.1997	-74.0029	1912.6771	0.4530	1347.9990	74.3780	0.4553
ECHAM6-HAM2	334.1080	-1478.2549	-81.5651	2043.9896	0.4262	1481.4380	81.7407	0.3948
ECHAM6-HAM2-AP	280.9995	-1531.3645	-84.4955	2089.8174	0.4210	1533.5271	84.6148	0.3839
EMAC	413.8314	-1398.5337	-77.1664	1954.0806	0.4653	1407.0616	77.6369	0.4118
GEOS-Chem-APM	1324.5637	-487.7990	-26.9151	1452.7977	0.5776	793.2794	43.7705	0.4313
GEOS-Chem-TOMAS	969.7347	-842.6271	-46.4933	1647.2466	0.4484	999.0203	55.1225	0.3235
GISS-E2.1-MATRIX	2682.2600	869.9010	47.9982	1880.5883	0.4543	1363.6555	75.2419	0.2260
TM4-ECPL	2423.3879	611.0208	33.7141	1725.5802	0.6753	1108.3280	61.1538	0.5278
TM5	658.5382	-1153.8250	-63.6642	1772.7466	0.4742	1178.1406	65.0058	0.4573
MMM	784.3571	-1028.0060	-56.7219	1682.6299	0.4788	1057.3774	58.3425	0.4937
Observations	1812.3622
model diversity	3.363717
field=N50
MODEL	AVER	BIAS	NMB	RMSE	IOA	MAGE	NME	RPEARSON
CAM5-Chem-APM	999.2357	-771.6663	-43.5747	1354.2533	0.4979	1080.0593	60.9892	0.2367
CAM5-Chem-ATRAS2	1103.8192	-667.0804	-37.6689	1126.5555	0.6672	878.1635	49.5885	0.5529
CAM5-MAM4	1304.9471	-465.9536	-26.3116	1016.8782	0.7154	763.6317	43.1210	0.5729
CAM5_MAM3	794.8965	-976.0054	-55.1134	1334.4525	0.5470	1037.3939	58.5800	0.5181
CAM5.3-Oslo	4700.5747	2929.6775	165.4341	6532.3701	0.2635	3414.7766	192.8269	0.5014
ECHAM5.5-HAM2-ELVOC_UH	412.8123	-1358.0883	-76.6890	1628.6013	0.5033	1364.2291	77.0358	0.5938
ECHAM6-HAM2	347.0035	-1423.8986	-80.4053	1699.6643	0.4837	1428.8252	80.6834	0.5759
ECHAM6-HAM2-AP	285.0378	-1485.8657	-83.9044	1761.9083	0.4730	1489.4556	84.1071	0.5505
EMAC	634.9152	-1135.9854	-64.1473	1403.6357	0.5924	1156.9216	65.3295	0.6269
GEOS-Chem-APM	1073.7896	-697.1113	-39.3647	1035.5636	0.7212	805.9621	45.5114	0.6908
GEOS-Chem-TOMAS	1271.1510	-499.7508	-28.2201	1227.7373	0.5373	927.8459	52.3940	0.2855
GISS-E2.1-MATRIX	2502.2104	731.3096	41.2959	1363.6841	0.5836	1087.8981	61.4318	0.3877
TM4-ECPL	1667.8311	-103.0695	-5.8202	889.5925	0.8046	667.3894	37.6864	0.6564
TM5	670.0805	-1100.8195	-62.1615	1391.8768	0.5574	1126.1487	63.5918	0.6225
MMM	885.7675	-885.1346	-49.9821	1187.1500	0.6155	933.4611	52.7110	0.7012
Observations	1770.9026
model diversity	3.552582
field=N80
MODEL	AVER	BIAS	NMB	RMSE	IOA	MAGE	NME	RPEARSON
CAM5-Chem-APM	731.4382	-545.7060	-42.7286	1008.5319	0.4862	799.0159	62.5627	0.2154
CAM5-Chem-ATRAS2	808.0587	-469.0847	-36.7292	829.7053	0.6933	645.0979	50.5110	0.5749
CAM5-MAM4	1016.8087	-260.3339	-20.3841	752.2881	0.7279	566.4015	44.3491	0.5610
CAM5_MAM3	637.5469	-639.5978	-50.0803	934.6172	0.5617	723.2022	56.6265	0.5205
CAM5.3-Oslo	1532.6685	255.5247	20.0075	1526.6005	0.5951	958.6285	75.0604	0.5284
ECHAM5.5-HAM2-ELVOC_UH	253.7063	-1023.4398	-80.1351	1228.2651	0.4912	1026.6229	80.3843	0.6339
ECHAM6-HAM2	294.4237	-982.7195	-76.9467	1196.4327	0.4947	988.9840	77.4372	0.6015
ECHAM6-HAM2-AP	250.6584	-1026.4850	-80.3735	1240.4454	0.4836	1030.7223	80.7053	0.5815
EMAC	471.0456	-806.0992	-63.1174	1021.5436	0.6136	828.2073	64.8484	0.6181
GEOS-Chem-APM	847.5889	-429.5553	-33.6341	721.5668	0.7466	554.0117	43.3790	0.6892
GEOS-Chem-TOMAS	1022.7846	-254.3616	-19.9164	793.9850	0.6249	596.9343	46.7398	0.4335
GISS-E2.1-MATRIX	1518.3008	241.1549	18.8824	842.3245	0.6432	640.6773	50.1649	0.4206
TM4-ECPL	454.1159	-823.0269	-64.4428	1022.4069	0.5638	833.7279	65.2807	0.7060
TM5	553.9637	-723.1802	-56.6248	943.5845	0.6108	750.3033	58.7486	0.6657
MMM	599.7812	-677.3622	-53.0373	894.6837	0.6163	710.2610	55.6133	0.7194
Observations	1277.1434
model diversity	2.890269
field=N120
MODEL	AVER	BIAS	NMB	RMSE	IOA	MAGE	NME	RPEARSON
CAM5-Chem-APM	500.4673	-312.6194	-38.4485	655.0766	0.4786	509.9340	62.7158	0.1925
CAM5-Chem-ATRAS2	489.9101	-323.1768	-39.7469	560.4661	0.7065	440.6705	54.1972	0.5906
CAM5-MAM4	685.8308	-127.2558	-15.6510	505.5609	0.7227	383.0849	47.1149	0.5333
CAM5_MAM3	456.4930	-356.5933	-43.8567	571.8703	0.5808	445.1136	54.7437	0.5050
CAM5.3-Oslo	527.8068	-285.2794	-35.0860	577.9907	0.6598	450.6231	55.4213	0.4973
ECHAM5.5-HAM2-ELVOC_UH	155.4414	-657.6453	-80.8826	789.5791	0.4815	659.6488	81.1290	0.6451
ECHAM6-HAM2	231.3123	-581.7744	-71.5514	724.4741	0.5097	589.6677	72.5221	0.5989
ECHAM6-HAM2-AP	208.6314	-604.4557	-74.3409	745.4531	0.5009	610.4126	75.0735	0.5908
EMAC	369.9521	-443.1361	-54.5005	618.9735	0.6635	488.5306	60.0835	0.6034
GEOS-Chem-APM	570.1956	-242.8916	-29.8728	487.4091	0.7129	375.4848	46.1802	0.6011
GEOS-Chem-TOMAS	836.8487	23.7609	2.9223	495.2285	0.6930	379.5356	46.6784	0.4821
GISS-E2.1-MATRIX	737.4742	-75.6137	-9.2996	501.7403	0.6390	373.7939	45.9722	0.4234
TM4-ECPL	221.1245	-591.9633	-72.8045	714.1031	0.5308	595.2500	73.2087	0.7045
TM5	455.7084	-357.3788	-43.9533	510.2180	0.7158	398.3690	48.9947	0.7100
MMM	397.2709	-415.8161	-51.1404	562.5291	0.6282	443.0029	54.4841	0.7032
Observations	813.0865
model diversity	2.624437
